# Supplementary material for: Regional Environmental Breadth Predicts Geographic Range and Longevity in Fossil Marine Genera
Source: PLoS One. 2011 May 4;6(5):e18946. doi: 10.1371/journal.pone.0018946 (PMC3087726; doi:10.1371/journal.pone.0018946)
Supplement: Appendix S2 — Data file with FADs, LADs, number of PaleoDB occurrences, number of paleoenvironments occupied, Linnaean hierarchy and status as endemic or cosmopolitan for each genus in North America. (CSV) [file pone.0018946.s014.csv]

paleodb_taxon_no	genus_name	NoAm_FAD	NoAm_LAD	n_NoAm_occur	global_FAD	global_LAD	n_global_occur	phylum	class	order	endemism	n_NoAm_collections	n_NoAm_environments
6	Acaeniotyle	189.6	145.5	7	189.6	70.6	249	Actinopoda	Radiolaria	Spumellaria	Cosmopolitan	6	2
11	Albaillella	326.4	260.4	8	359.2	249.7	106	Actinopoda	Radiolaria	Albaillellaria	Cosmopolitan	5	1
13	Amphibrachium	183	175.6	6	183	61.7	21	Actinopoda	Radiolaria	Spumellaria	Emigrant	6	1
19	Angulobracchia	164.7	145.5	10	175.6	99.6	274	Actinopoda	Radiolaria	Spumellaria	Cosmopolitan	6	1
20	Archaeohagiastrum	199.6	167.7	33	199.6	145.5	54	Actinopoda	Radiolaria	Spumellaria	Cosmopolitan	27	1
37	Austrisaturnalis	228	216.5	1	228	216.5	1	Actinopoda	Radiolaria	Entactinaria	Endemic	1	1
39	Belowea	326.4	318.1	2	326.4	318.1	2	Actinopoda	Radiolaria	Spumellaria	Endemic	NA	NA
40	Betraccium	216.5	199.6	7	228	189.6	22	Actinopoda	Radiolaria	Spumellaria	Cosmopolitan	5	1
42	Bistarkum	171.6	167.7	1	253.8	125	96	Actinopoda	Radiolaria	Spumellaria	Cosmopolitan	1	1
43	Bivallupus	150.8	145.5	1	150.8	145.5	40	Actinopoda	Radiolaria	Spumellaria	Cosmopolitan	1	1
51	Cantalum	228	216.5	1	228	145.5	6	Actinopoda	Radiolaria	Spumellaria	Emigrant	1	1
52	Capnodoce	228	203.6	276	245	203.6	291	Actinopoda	Radiolaria	Spumellaria	Cosmopolitan	28	1
53	Capnuchosphaera	228	203.6	140	228	203.6	220	Actinopoda	Radiolaria	Spumellaria	Cosmopolitan	27	1
56	Catoma	216.5	203.6	65	216.5	203.6	65	Actinopoda	Radiolaria	Spumellaria	Endemic	20	1
59	Cecrops	140.2	136.4	1	140.2	125	31	Actinopoda	Radiolaria	Spumellaria	Emigrant	1	1
84	Crucella	199.6	99.6	105	237	70.6	482	Actinopoda	Radiolaria	Spumellaria	Cosmopolitan	64	3
91	Deflandrella	280	260.4	5	280	251	14	Actinopoda	Radiolaria	Spumellaria	Emigrant	4	1
97	Dicroa	112	99.6	1	140.2	93.5	42	Actinopoda	Radiolaria	Spumellaria	Cosmopolitan	1	1
123	Emiluvia	183	145.5	71	199.6	136.4	469	Actinopoda	Radiolaria	Spumellaria	Cosmopolitan	31	3
124	Entactinia	280	260.4	10	464	245	98	Actinopoda	Radiolaria	Entactinaria	Cosmopolitan	4	1
125	Entactinosphaera	280	260.4	3	464	237	36	Actinopoda	Radiolaria	Entactinaria	Cosmopolitan	3	1
129	Ferresium	216.5	203.6	1	216.5	199.6	14	Actinopoda	Radiolaria	Entactinaria	Cosmopolitan	NA	NA
131	Follicucullus	280	260.4	5	280	237	58	Actinopoda	Radiolaria	Albaillellaria	Emigrant	2	1
134	Gorgansium	228	145.5	32	228	83.5	132	Actinopoda	Radiolaria	Spumellaria	Cosmopolitan	13	2
135	Hagiastrum	196.5	171.6	42	228	70.6	51	Actinopoda	Radiolaria	Spumellaria	Cosmopolitan	31	2
139	Haplentactinia	280	260.4	3	471.8	260.4	5	Actinopoda	Radiolaria	Entactinaria	Immigrant	3	1
141	Hegleria	280	260.4	3	280	249.7	48	Actinopoda	Radiolaria	Latentifistularia	Emigrant	3	1
157	Hexasaturnalis	196.5	189.6	10	203.6	150.8	44	Actinopoda	Radiolaria	Entactinaria	Cosmopolitan	10	1
160	Higumastra	183	145.5	21	183	136.4	102	Actinopoda	Radiolaria	Spumellaria	Cosmopolitan	18	3
163	Homoeoparonaella	196.5	145.5	42	228	125	188	Actinopoda	Radiolaria	Spumellaria	Cosmopolitan	26	3
167	Icrioma	216.5	203.6	51	216.5	199.6	53	Actinopoda	Radiolaria	Spumellaria	Cosmopolitan	19	1
172	Ishigaum	280	260.4	3	280	250.4	90	Actinopoda	Radiolaria	Latentifistularia	Emigrant	3	1
174	Justium	216.5	203.6	21	216.5	203.6	21	Actinopoda	Radiolaria	Spumellaria	Endemic	8	1
176	Kahlerosphaera	228	203.6	4	228	203.6	19	Actinopoda	Radiolaria	Entactinaria	Cosmopolitan	3	1
178	Kashiwara	265.8	260.4	1	265.8	251	6	Actinopoda	Radiolaria	Spumellaria	Emigrant	1	1
187	Latentifistula	280	260.4	8	359.2	237	54	Actinopoda	Radiolaria	Latentifistularia	Cosmopolitan	4	1
194	Loffa	216.5	203.6	43	216.5	203.6	43	Actinopoda	Radiolaria	Spumellaria	Endemic	22	1
201	Nazarovella	280	260.4	8	280	250.4	81	Actinopoda	Radiolaria	Latentifistularia	Emigrant	5	1
202	Neoalbaillella	280	270.6	1	280	251	34	Actinopoda	Radiolaria	Albaillellaria	Emigrant	1	1
211	Orbiculiforma	189.6	93.5	51	228	58.7	362	Actinopoda	Radiolaria	Spumellaria	Cosmopolitan	31	2
226	Pantanellium	228	136.4	260	247.4	99.6	775	Actinopoda	Radiolaria	Spumellaria	Cosmopolitan	98	2
229	Parentactinia	251	196.5	11	251	196.5	46	Actinopoda	Radiolaria	Entactinaria	Cosmopolitan	11	1
232	Patulibracchium	171.6	99.6	13	171.6	61.7	51	Actinopoda	Radiolaria	Spumellaria	Cosmopolitan	11	1
247	Plafkerium	228	216.5	4	247.4	216.5	34	Actinopoda	Radiolaria	Spumellaria	Immigrant	1	1
251	Polyfistula	280	270.6	1	280	251	6	Actinopoda	Radiolaria	Latentifistularia	Emigrant	NA	NA
255	Praeconocaryomma	228	93.5	45	247.4	58.7	256	Actinopoda	Radiolaria	Spumellaria	Cosmopolitan	29	3
256	Praedeflandrella	280	270.6	1	280	270.6	1	Actinopoda	Radiolaria	Latentifistularia	Endemic	1	1
259	Protovallupus	150.8	145.5	2	161.2	140.2	41	Actinopoda	Radiolaria	Spumellaria	Cosmopolitan	1	1
265	Pseudoalbaillella	280	260.4	16	299	260.4	76	Actinopoda	Radiolaria	Albaillellaria	Cosmopolitan	4	1
267	Pseudocrucella	183	161.2	27	199.6	70.6	104	Actinopoda	Radiolaria	Spumellaria	Cosmopolitan	16	3
268	Pseudohagiastrum	203.6	199.6	6	203.6	199.6	9	Actinopoda	Radiolaria	Spumellaria	Cosmopolitan	6	1
269	Pseudoheliodiscus	216.5	161.2	10	216.5	161.2	60	Actinopoda	Radiolaria	Entactinaria	Cosmopolitan	9	1
272	Pseudostylosphaera	237	216.5	13	249.7	216.5	128	Actinopoda	Radiolaria	Entactinaria	Cosmopolitan	1	1
273	Pseudotormentus	280	260.4	5	280	251	16	Actinopoda	Radiolaria	Latentifistularia	Emigrant	5	1
274	Pylentonema	326.4	318.1	1	359.2	318.1	7	Actinopoda	Radiolaria	Entactinaria	Immigrant	NA	NA
276	Pyramispongia	99.6	93.5	3	164.7	83.5	61	Actinopoda	Radiolaria	Spumellaria	Cosmopolitan	3	1
279	Quinquecapsularia	112	99.6	7	171.6	83.5	36	Actinopoda	Radiolaria	Entactinaria	Cosmopolitan	7	1
280	Quinqueremis	280	260.4	3	280	260.4	3	Actinopoda	Radiolaria	Latentifistularia	Endemic	3	1
282	Renzium	216.5	203.6	46	216.5	203.6	46	Actinopoda	Radiolaria	Spumellaria	Endemic	23	1
291	Sarla	228	203.6	79	245	199.6	91	Actinopoda	Radiolaria	Spumellaria	Cosmopolitan	27	1
293	Saturniforma	112	99.6	2	112	99.6	2	Actinopoda	Radiolaria	Nassellaria	Endemic	2	1
301	Sontonaella	216.5	203.6	1	245	203.6	2	Actinopoda	Radiolaria	Spumellaria	Immigrant	1	1
329	Stauracontium	228	216.5	1	237	216.5	7	Actinopoda	Radiolaria	Spumellaria	Immigrant	1	1
338	Staurolonche	189.6	167.7	22	253.8	145.5	55	Actinopoda	Radiolaria	Spumellaria	Cosmopolitan	12	3
342	Stephanastrum	189.6	183	1	189.6	155.7	2	Actinopoda	Radiolaria	Spumellaria	Emigrant	1	1
358	Tetraditryma	171.6	145.5	23	183	140.2	69	Actinopoda	Radiolaria	Spumellaria	Cosmopolitan	12	2
364	Tetratrabs	216.5	175.6	7	216.5	136.4	93	Actinopoda	Radiolaria	Spumellaria	Emigrant	7	2
374	Triactoma	189.6	145.5	10	189.6	83.5	427	Actinopoda	Radiolaria	Spumellaria	Cosmopolitan	9	2
375	Triaenosphaera	326.4	318.1	1	359.2	249.7	39	Actinopoda	Radiolaria	Entactinaria	Cosmopolitan	NA	NA
379	Trillus	189.6	164.7	14	196.5	164.7	35	Actinopoda	Radiolaria	Spumellaria	Cosmopolitan	5	3
381	Triplanospongos	280	270.6	1	280	251	30	Actinopoda	Radiolaria	Latentifistularia	Emigrant	1	1
384	Tritrabs	171.6	145.5	29	175.6	125	307	Actinopoda	Radiolaria	Spumellaria	Cosmopolitan	14	1
389	Vallupus	150.8	145.5	2	150.8	140.2	58	Actinopoda	Radiolaria	Spumellaria	Emigrant	2	1
399	Xiphostylus	171.6	161.2	20	183	140.2	37	Actinopoda	Radiolaria	Spumellaria	Cosmopolitan	14	1
400	Zartus	189.6	167.7	27	189.6	167.7	43	Actinopoda	Radiolaria	Spumellaria	Cosmopolitan	2	2
404	Acanthocircus	216.5	93.5	37	228	61.7	434	Actinopoda	Radiolaria	Entactinaria	Cosmopolitan	21	1
413	Alievium	183	93.5	8	199.6	70.6	156	Actinopoda	Radiolaria	Spumellaria	Cosmopolitan	8	2
421	Archaeodictyomitra	183	93.5	50	183	58.7	693	Actinopoda	Radiolaria	Nassellaria	Cosmopolitan	36	2
429	Bagotum	196.5	183	27	199.6	140.2	53	Actinopoda	Radiolaria	Nassellaria	Cosmopolitan	17	1
433	Bernoullius	171.6	161.2	19	183	125	96	Actinopoda	Radiolaria	Spumellaria	Cosmopolitan	8	1
442	Broctus	196.5	189.6	11	196.5	189.6	13	Actinopoda	Radiolaria	Nassellaria	Cosmopolitan	9	1
450	Canesium	228	203.6	24	228	203.6	26	Actinopoda	Radiolaria	Nassellaria	Cosmopolitan	11	1
452	Canoptum	228	175.6	85	237	136.4	191	Actinopoda	Radiolaria	Nassellaria	Cosmopolitan	62	3
453	Canutus	216.5	183	63	216.5	140.2	78	Actinopoda	Radiolaria	Nassellaria	Cosmopolitan	33	2
458	Cassideus	112	99.6	4	150.8	99.6	7	Actinopoda	Radiolaria	Nassellaria	Immigrant	3	1
476	Corum	237	203.6	22	237	203.6	30	Actinopoda	Radiolaria	Nassellaria	Cosmopolitan	10	1
477	Crolanium	112	99.6	5	145.5	85.8	78	Actinopoda	Radiolaria	Nassellaria	Cosmopolitan	5	1
478	Crubus	183	167.7	2	183	167.7	3	Actinopoda	Radiolaria	Nassellaria	Immigrant	2	1
493	Diacanthocapsa	112	99.6	2	175.6	65.5	53	Actinopoda	Radiolaria	Nassellaria	Cosmopolitan	2	1
498	Dictyomitrella	189.6	183	1	199.6	161.2	27	Actinopoda	Radiolaria	Nassellaria	Cosmopolitan	1	1
506	Droltus	199.6	167.7	121	199.6	140.2	178	Actinopoda	Radiolaria	Nassellaria	Cosmopolitan	60	3
508	Ectonocorys	199.6	189.6	8	199.6	183	11	Actinopoda	Radiolaria	Nassellaria	Emigrant	8	1
510	Eptingium	237	228	1	245	199.6	47	Actinopoda	Radiolaria	Entactinaria	Cosmopolitan	NA	NA
514	Eucyrtidiellum	189.6	161.2	25	189.6	136.4	185	Actinopoda	Radiolaria	Nassellaria	Cosmopolitan	14	2
520	Farcus	196.5	189.6	6	199.6	164.7	32	Actinopoda	Radiolaria	Nassellaria	Cosmopolitan	6	1
533	Hemicryptocapsa	150.8	145.5	1	171.6	83.5	48	Actinopoda	Radiolaria	Nassellaria	Cosmopolitan	1	1
538	Hozmadia	228	203.6	5	247.4	203.6	35	Actinopoda	Radiolaria	Nassellaria	Immigrant	5	1
539	Hsuum	189.6	136.4	83	196.5	93.5	344	Actinopoda	Radiolaria	Nassellaria	Cosmopolitan	44	3
542	Katroma	196.5	183	67	203.6	136.4	193	Actinopoda	Radiolaria	Nassellaria	Cosmopolitan	35	2
549	Latium	228	203.6	3	237	203.6	6	Actinopoda	Radiolaria	Nassellaria	Cosmopolitan	3	1
550	Lipmanium	112	99.6	2	112	89.3	3	Actinopoda	Radiolaria	Nassellaria	Emigrant	2	1
562	Livarella	203.6	196.5	15	216.5	189.6	72	Actinopoda	Radiolaria	Nassellaria	Cosmopolitan	8	1
574	Microsciadiocapsa	112	99.6	5	112	70.6	17	Actinopoda	Radiolaria	Nassellaria	Emigrant	5	1
576	Mirifusus	167.7	136.4	44	175.6	112	329	Actinopoda	Radiolaria	Nassellaria	Cosmopolitan	23	1
587	Noritus	189.6	183	5	189.6	145.5	7	Actinopoda	Radiolaria	Nassellaria	Emigrant	NA	NA
588	Obesacapsula	164.7	136.4	16	167.7	99.6	333	Actinopoda	Radiolaria	Nassellaria	Cosmopolitan	11	1
591	Pachus	228	203.6	10	228	203.6	10	Actinopoda	Radiolaria	Nassellaria	Endemic	10	1
593	Parahsuum	199.6	161.2	53	199.6	145.5	247	Actinopoda	Radiolaria	Nassellaria	Cosmopolitan	43	3
596	Parvicingula	183	136.4	175	189.6	112	572	Actinopoda	Radiolaria	Nassellaria	Cosmopolitan	55	3
598	Perispyridium	183	145.5	41	199.6	145.5	134	Actinopoda	Radiolaria	Entactinaria	Cosmopolitan	21	3
600	Petasiforma	112	99.6	6	112	70.6	9	Actinopoda	Radiolaria	Nassellaria	Emigrant	5	1
610	Podobursa	167.7	136.4	22	228	112	330	Actinopoda	Radiolaria	Nassellaria	Cosmopolitan	10	1
611	Podocapsa	150.8	145.5	3	196.5	70.6	126	Actinopoda	Radiolaria	Nassellaria	Cosmopolitan	2	1
614	Poulpus	228	183	59	249.7	164.7	80	Actinopoda	Radiolaria	Nassellaria	Cosmopolitan	17	2
615	Protoperispyridium	183	167.7	6	183	167.7	6	Actinopoda	Radiolaria	Entactinaria	Endemic	6	2
617	Protunuma	183	145.5	5	183	145.5	73	Actinopoda	Radiolaria	Nassellaria	Cosmopolitan	5	3
618	Pseudodictyomitra	136.4	93.5	22	164.7	70.6	323	Actinopoda	Radiolaria	Nassellaria	Cosmopolitan	18	1
620	Pseudoristola	189.6	161.2	6	189.6	161.2	11	Actinopoda	Radiolaria	Nassellaria	Cosmopolitan	3	1
621	Pseudosaturniforma	228	203.6	4	237	203.6	5	Actinopoda	Radiolaria	Nassellaria	Immigrant	3	1
626	Pylostephanidium	237	228	1	237	203.6	4	Actinopoda	Radiolaria	Entactinaria	Emigrant	1	1
628	Relanus	199.6	196.5	23	199.6	189.6	30	Actinopoda	Radiolaria	Nassellaria	Emigrant	23	1
632	Ristola	171.6	161.2	21	175.6	125	128	Actinopoda	Radiolaria	Nassellaria	Cosmopolitan	15	1
635	Ruesticyrtium	228	203.6	5	237	203.6	16	Actinopoda	Radiolaria	Nassellaria	Immigrant	5	1
636	Saitoum	199.6	189.6	10	199.6	93.5	139	Actinopoda	Radiolaria	Nassellaria	Cosmopolitan	9	1
655	Spongocapsula	171.6	93.5	17	171.6	93.5	101	Actinopoda	Radiolaria	Nassellaria	Cosmopolitan	14	1
669	Syringocapsa	228	203.6	12	245	125	344	Actinopoda	Radiolaria	Nassellaria	Cosmopolitan	12	1
670	Tetracapsa	155.7	145.5	8	161.2	140.2	36	Actinopoda	Radiolaria	Nassellaria	Cosmopolitan	8	1
673	Thanarla	140.2	93.5	25	155.7	65.5	265	Actinopoda	Radiolaria	Nassellaria	Cosmopolitan	18	1
687	Trialatus	228	203.6	26	228	203.6	28	Actinopoda	Radiolaria	Nassellaria	Immigrant	14	1
688	Triassocampe	237	203.6	21	245	203.6	160	Actinopoda	Radiolaria	Nassellaria	Cosmopolitan	11	1
701	Turanta	183	161.2	22	183	161.2	29	Actinopoda	Radiolaria	Nassellaria	Cosmopolitan	16	2
707	Williriedellum	171.6	145.5	9	175.6	130	103	Actinopoda	Radiolaria	Nassellaria	Cosmopolitan	9	1
708	Wrangellium	196.5	175.6	15	199.6	125	170	Actinopoda	Radiolaria	Nassellaria	Cosmopolitan	12	3
709	Xipha	228	203.6	5	228	203.6	12	Actinopoda	Radiolaria	Nassellaria	Cosmopolitan	5	1
710	Xiphotheca	228	216.5	1	228	216.5	5	Actinopoda	Radiolaria	Nassellaria	Cosmopolitan	1	1
711	Xitus	164.7	93.5	23	171.6	70.6	373	Actinopoda	Radiolaria	Nassellaria	Cosmopolitan	15	1
712	Yeharaia	237	228	3	245	216.5	16	Actinopoda	Radiolaria	Nassellaria	Cosmopolitan	1	1
713	Zhamoidellum	164.7	145.5	27	196.5	125	164	Actinopoda	Radiolaria	Nassellaria	Cosmopolitan	15	1
746	Calpionella	140.2	136.4	1	150.8	136.4	41	Ciliophora		Calpionellida	Immigrant	1	1
770	Actinocyclina	37.2	33.9	1	55.8	33.9	2		Granuloreticulosea	Foraminiferida	Immigrant	1	1
798	Alpinophragmium	216.5	203.6	1	228	199.6	26		Granuloreticulosea	Foraminiferida	Immigrant	1	1
816	Ammodiscella	348	340	3	348	228	4		Granuloreticulosea	Foraminiferida	Emigrant	3	1
831	Ammovertella	348	294.6	9	348	199.6	24		Granuloreticulosea	Foraminiferida	Cosmopolitan	9	4
863	Apterrinella	305	280	3	305	280	3		Granuloreticulosea	Foraminiferida	Endemic	3	1
871	Archaediscus	340	308	25	385.3	228	82		Granuloreticulosea	Foraminiferida	Cosmopolitan	17	3
879	Arenobulimina	112	99.6	3	140.2	48.6	21		Granuloreticulosea	Foraminiferida	Cosmopolitan	3	1
896	Asselodiscus	306.5	303.9	1	306.5	299	3		Granuloreticulosea	Foraminiferida	Emigrant	NA	NA
903	Asteroarchaediscus	333	308	30	340	308	37		Granuloreticulosea	Foraminiferida	Immigrant	19	1
935	Baggatella	37.2	33.9	1	37.2	33.9	1		Granuloreticulosea	Foraminiferida	Endemic	1	1
948	Bathysiphon	308	89.3	23	311.7	20.43	43		Granuloreticulosea	Foraminiferida	Cosmopolitan	23	4
950	Beedeina	311.7	306.5	6	311.7	306.5	7		Granuloreticulosea	Foraminiferida	Cosmopolitan	5	2
966	Bifarina	28.4	23.03	1	112	23.03	2		Granuloreticulosea	Foraminiferida	Immigrant	1	1
981	Biseriella	333	311.7	20	333	311.7	22		Granuloreticulosea	Foraminiferida	Cosmopolitan	10	1
1000	Bolivinopsis	13.65	11.608	1	125	11.608	6		Granuloreticulosea	Foraminiferida	Immigrant	NA	NA
1011	Bradyina	311.7	299	19	326.4	251	38		Granuloreticulosea	Foraminiferida	Cosmopolitan	8	3
1022	Brunsia	340	333	4	359.2	333	19		Granuloreticulosea	Foraminiferida	Immigrant	4	2
1024	Buccicrenata	140.2	136.4	1	150.8	112	11		Granuloreticulosea	Foraminiferida	Cosmopolitan	1	1
1044	Calcivertella	311.7	299	5	318.1	260.4	8		Granuloreticulosea	Foraminiferida	Cosmopolitan	5	1
1068	Cassigerinella	13.65	11.608	1	20.43	11.608	3		Granuloreticulosea	Foraminiferida	Immigrant	NA	NA
1091	Chiloguembelina	37.2	33.9	1	65.5	28.4	7		Granuloreticulosea	Foraminiferida	Cosmopolitan	NA	NA
1115	Citharina	112	99.6	4	196.5	99.6	95		Granuloreticulosea	Foraminiferida	Immigrant	4	1
1127	Climacammina	340	299	30	340	251	51		Granuloreticulosea	Foraminiferida	Cosmopolitan	11	3
1168	Coskinolina	48.6	28.4	3	55.8	28.4	5		Granuloreticulosea	Foraminiferida	Immigrant	NA	NA
1169	Coskinolinoides	112	99.6	1	112	99.6	1		Granuloreticulosea	Foraminiferida	Endemic	1	1
1255	Deckerella	311.7	306.5	2	311.7	260.4	7		Granuloreticulosea	Foraminiferida	Emigrant	2	1
1270	Dictyoconus	112	28.4	4	130	28.4	19		Granuloreticulosea	Foraminiferida	Cosmopolitan	1	1
1277	Diplosphaerina	318.1	306.5	5	340	260.4	14		Granuloreticulosea	Foraminiferida	Cosmopolitan	5	2
1278	Diplotremina	216.5	203.6	1	245	199.6	26		Granuloreticulosea	Foraminiferida	Immigrant	1	1
1281	Discocyclina	58.7	33.9	2	112	1.806	49		Granuloreticulosea	Foraminiferida	Cosmopolitan	1	1
1296	Dorothia	83.5	70.6	1	155.7	0.0117	55		Granuloreticulosea	Foraminiferida	Cosmopolitan	NA	NA
1302	Dunbarinella	299	294.6	4	299	265.8	5		Granuloreticulosea	Foraminiferida	Emigrant	4	1
1313	Earlandia	359.2	303.9	27	385.3	199.6	74		Granuloreticulosea	Foraminiferida	Cosmopolitan	25	3
1315	Earlandinita	308	306.5	19	308	216.5	30		Granuloreticulosea	Foraminiferida	Emigrant	19	2
1350	Endothyra	348	203.6	64	359.2	199.6	114		Granuloreticulosea	Foraminiferida	Cosmopolitan	48	5
1351	Endothyranella	340	299	32	340	203.6	56		Granuloreticulosea	Foraminiferida	Emigrant	20	4
1352	Endothyranopsis	340	333	4	340	318.1	13		Granuloreticulosea	Foraminiferida	Emigrant	3	2
1361	Eoendothyranopsis	340	333	11	340	333	11		Granuloreticulosea	Foraminiferida	Endemic	6	1
1370	Eolasiodiscus	299	275.6	2	318.1	275.6	5		Granuloreticulosea	Foraminiferida	Immigrant	2	1
1375	Eoparafusulina	299	280	2	299	280	2		Granuloreticulosea	Foraminiferida	Endemic	1	1
1379	Eoschubertella	311.7	306.5	4	311.7	306.5	5		Granuloreticulosea	Foraminiferida	Immigrant	1	1
1381	Eostaffella	340	306.5	24	348	306.5	44		Granuloreticulosea	Foraminiferida	Cosmopolitan	19	2
1385	Eotuberitina	340	311.7	8	340	265.8	19		Granuloreticulosea	Foraminiferida	Cosmopolitan	8	2
1394	Epistomina	112	99.6	3	189.6	99.6	96		Granuloreticulosea	Foraminiferida	Immigrant	3	1
1440	Flabellammina	112	93.5	3	112	93.5	3		Granuloreticulosea	Foraminiferida	Endemic	3	3
1459	Frumentella	311.7	306.5	3	311.7	306.5	3		Granuloreticulosea	Foraminiferida	Endemic	3	1
1462	Fusiella	318.1	311.7	1	318.1	311.7	1		Granuloreticulosea	Foraminiferida	Endemic	1	1
1463	Fusulina	308	306.5	24	308	299	25		Granuloreticulosea	Foraminiferida	Emigrant	5	3
1464	Fusulinella	311.7	306.5	6	311.7	299	10		Granuloreticulosea	Foraminiferida	Cosmopolitan	4	1
1480	Gavelinella	93.5	70.6	3	136.4	70.6	50		Granuloreticulosea	Foraminiferida	Cosmopolitan	2	1
1495	Globanomalina	37.2	33.9	1	37.2	33.9	1		Granuloreticulosea	Foraminiferida	Endemic	1	1
1502	Globigerinelloides	89.3	85.8	1	130	65.5	15		Granuloreticulosea	Foraminiferida	Cosmopolitan	NA	NA
1511	Globivalvulina	340	294.6	20	340	250.4	77		Granuloreticulosea	Foraminiferida	Cosmopolitan	17	3
1515	Globoconusa	37.2	33.9	1	65.5	33.9	2		Granuloreticulosea	Foraminiferida	Immigrant	1	1
1516	Globoendothyra	340	308	12	340	308	17		Granuloreticulosea	Foraminiferida	Immigrant	11	3
1518	Globoquadrina	15.97	3.6	5	15.97	1.806	9		Granuloreticulosea	Foraminiferida	Cosmopolitan	3	1
1522	Globorotalites	83.5	70.6	6	136.4	70.6	13		Granuloreticulosea	Foraminiferida	Immigrant	NA	NA
1526	Globotruncana	83.5	70.6	8	89.3	65.5	29		Granuloreticulosea	Foraminiferida	Cosmopolitan	NA	NA
1537	Glomospirella	83.5	70.6	1	311.7	40.4	96		Granuloreticulosea	Foraminiferida	Cosmopolitan	NA	NA
1549	Gravellina	83.5	70.6	1	136.4	70.6	2		Granuloreticulosea	Foraminiferida	Immigrant	NA	NA
1580	Hantkenina	37.2	33.9	2	37.2	33.9	5		Granuloreticulosea	Foraminiferida	Cosmopolitan	1	1
1585	Haplophragmium	112	99.6	1	189.6	40.4	28		Granuloreticulosea	Foraminiferida	Cosmopolitan	1	1
1588	Hastigerinella	37.2	33.9	1	37.2	33.9	5		Granuloreticulosea	Foraminiferida	Cosmopolitan	NA	NA
1596	Hedbergella	93.5	89.3	59	136.4	65.5	102		Granuloreticulosea	Foraminiferida	Cosmopolitan	18	1
1597	Hedraites	340	280	3	340	251	8		Granuloreticulosea	Foraminiferida	Cosmopolitan	3	2
1620	Heterohelix	93.5	89.3	19	99.6	65.5	34		Granuloreticulosea	Foraminiferida	Cosmopolitan	18	1
1758	Latiendothyra	359.2	340	2	359.2	340	3		Granuloreticulosea	Foraminiferida	Cosmopolitan	2	2
1765	Lepidocyclina	37.2	23.03	12	58.7	23.03	65		Granuloreticulosea	Foraminiferida	Cosmopolitan	3	3
1778	Lipinella	318.1	308	11	318.1	308	11		Granuloreticulosea	Foraminiferida	Endemic	11	1
1794	Loxostomoides	83.5	70.6	1	83.5	70.6	1		Granuloreticulosea	Foraminiferida	Endemic	NA	NA
1809	Marginotruncana	93.5	85.8	3	93.5	85.8	7		Granuloreticulosea	Foraminiferida	Cosmopolitan	1	1
1815	Marssonella	83.5	70.6	1	164.7	70.6	20		Granuloreticulosea	Foraminiferida	Immigrant	NA	NA
1853	Miliolipora	216.5	203.6	1	216.5	199.6	12		Granuloreticulosea	Foraminiferida	Cosmopolitan	1	1
1855	Millerella	333	299	48	340	299	50		Granuloreticulosea	Foraminiferida	Cosmopolitan	13	2
1875	Monotaxinoides	311.7	306.5	3	318.1	303.9	5		Granuloreticulosea	Foraminiferida	Cosmopolitan	3	1
1896	Nanicella	385.3	374.5	1	397.5	374.5	8		Granuloreticulosea	Foraminiferida	Immigrant	1	1
1905	Neoarchaediscus	340	311.7	25	340	311.7	33		Granuloreticulosea	Foraminiferida	Cosmopolitan	18	2
1908	Neobulimina	93.5	89.3	4	93.5	89.3	4		Granuloreticulosea	Foraminiferida	Endemic	4	1
1928	Neostaffella	308	306.5	1	318.1	306.5	2		Granuloreticulosea	Foraminiferida	Immigrant	NA	NA
1953	Nodosinella	305	299	1	311.7	150.8	6		Granuloreticulosea	Foraminiferida	Cosmopolitan	1	1
1989	Ophthalmidium	216.5	203.6	1	245	61.7	148		Granuloreticulosea	Foraminiferida	Cosmopolitan	1	1
1995	Orbitoides	40.4	33.9	4	85.8	23.03	36		Granuloreticulosea	Foraminiferida	Cosmopolitan	NA	NA
1997	Orbitolina	112	99.6	4	130	93.5	80		Granuloreticulosea	Foraminiferida	Cosmopolitan	4	2
2019	Oxinoxis	374.5	359.2	1	374.5	359.2	1		Granuloreticulosea	Foraminiferida	Endemic	1	1
2020	Ozawainella	311.7	306.5	2	311.7	265.8	9		Granuloreticulosea	Foraminiferida	Cosmopolitan	1	1
2032	Palaeospiroplectammina	359.2	299	5	359.2	199.6	8		Granuloreticulosea	Foraminiferida	Cosmopolitan	5	2
2034	Palaeotextularia	340	306.5	12	340	203.6	18		Granuloreticulosea	Foraminiferida	Cosmopolitan	9	2
2073	Paraschwagerina	299	294.6	1	303.9	284.4	4		Granuloreticulosea	Foraminiferida	Immigrant	1	1
2079	Paratikhinella	385.3	374.5	1	391.8	374.5	7		Granuloreticulosea	Foraminiferida	Immigrant	1	1
2127	Placentammina	112	89.3	20	294.6	89.3	21		Granuloreticulosea	Foraminiferida	Immigrant	20	3
2131	Planiinvoluta	216.5	203.6	1	253.8	145.5	43		Granuloreticulosea	Foraminiferida	Cosmopolitan	1	1
2135	Planoarchaediscus	340	333	1	348	333	5		Granuloreticulosea	Foraminiferida	Immigrant	1	1
2136	Planoendothyra	318.1	305	15	318.1	305	16		Granuloreticulosea	Foraminiferida	Immigrant	3	1
2138	Planoglobulina	83.5	70.6	2	83.5	70.6	2		Granuloreticulosea	Foraminiferida	Endemic	NA	NA
2147	Planospirodiscus	333	311.7	8	333	311.7	8		Granuloreticulosea	Foraminiferida	Endemic	8	1
2155	Plectofusulina	311.7	306.5	2	311.7	306.5	2		Granuloreticulosea	Foraminiferida	Endemic	2	1
2176	Polytaxis	308	303.9	2	308	303.9	2		Granuloreticulosea	Foraminiferida	Endemic	1	1
2181	Porticulasphaera	37.2	33.9	1	37.2	33.9	1		Granuloreticulosea	Foraminiferida	Endemic	NA	NA
2200	Praeorbulina	15.97	13.65	1	15.97	13.65	2		Granuloreticulosea	Foraminiferida	Cosmopolitan	1	1
2213	Priscella	340	333	5	340	333	5		Granuloreticulosea	Foraminiferida	Endemic	5	1
2218	Profusulinella	311.7	306.5	7	318.1	306.5	8		Granuloreticulosea	Foraminiferida	Immigrant	3	2
2224	Protonodosaria	306.5	303.9	2	306.5	251	60		Granuloreticulosea	Foraminiferida	Emigrant	NA	NA
2229	Psamminopelta	112	99.6	13	112	99.6	13		Granuloreticulosea	Foraminiferida	Endemic	13	2
2233	Pseudastrorhiza	359.2	340	4	359.2	340	4		Granuloreticulosea	Foraminiferida	Endemic	2	2
2235	Pseudoammodiscus	340	333	1	348	333	18		Granuloreticulosea	Foraminiferida	Immigrant	1	1
2247	Pseudoclavulina	83.5	70.6	1	83.5	48.6	2		Granuloreticulosea	Foraminiferida	Emigrant	NA	NA
2250	Pseudoendothyra	340	306.5	17	340	251	29		Granuloreticulosea	Foraminiferida	Cosmopolitan	15	2
2256	Pseudofusulina	305	299	4	305	265.8	23		Granuloreticulosea	Foraminiferida	Emigrant	NA	NA
2257	Pseudofusulinella	306.5	294.6	7	306.5	294.6	9		Granuloreticulosea	Foraminiferida	Cosmopolitan	3	1
2259	Pseudogaudryinella	83.5	70.6	1	83.5	70.6	1		Granuloreticulosea	Foraminiferida	Endemic	NA	NA
2262	Pseudoglomospira	318.1	306.5	11	318.1	306.5	12		Granuloreticulosea	Foraminiferida	Immigrant	11	2
2264	Pseudohastigerina	37.2	33.9	1	55.8	33.9	7		Granuloreticulosea	Foraminiferida	Immigrant	NA	NA
2286	Pseudophragmina	58.7	55.8	1	58.7	40.4	14		Granuloreticulosea	Foraminiferida	Emigrant	1	1
2301	Pseudoschwagerina	308	294.6	2	308	294.6	4		Granuloreticulosea	Foraminiferida	Cosmopolitan	1	1
2307	Pseudostaffella	311.7	306.5	6	311.7	299	8		Granuloreticulosea	Foraminiferida	Cosmopolitan	3	2
2308	Pseudotaxis	340	333	3	359.2	333	8		Granuloreticulosea	Foraminiferida	Immigrant	3	1
2323	Ptychocladia	326.4	318.1	1	326.4	318.1	1		Granuloreticulosea	Foraminiferida	Endemic	1	1
2429	Rotalia	37.2	0.0117	7	112	0.0117	48		Granuloreticulosea	Foraminiferida	Cosmopolitan	2	1
2485	Schubertella	311.7	294.6	7	374.5	265.8	18		Granuloreticulosea	Foraminiferida	Cosmopolitan	2	2
2486	Schwagerina	308	265.8	8	308	265.8	59		Granuloreticulosea	Foraminiferida	Cosmopolitan	4	3
2498	Septabrunsiina	348	340	2	385.3	333	15		Granuloreticulosea	Foraminiferida	Cosmopolitan	2	2
2505	Serpulopsis	348	340	11	348	228	13		Granuloreticulosea	Foraminiferida	Emigrant	11	4
2528	Silicosigmoilina	83.5	70.6	1	83.5	70.6	1		Granuloreticulosea	Foraminiferida	Endemic	NA	NA
2569	Sphaeroidinellopsis	5.332	2.588	4	5.332	2.588	5		Granuloreticulosea	Foraminiferida	Cosmopolitan	3	1
2605	Staffella	318.1	275.6	5	318.1	251	23		Granuloreticulosea	Foraminiferida	Cosmopolitan	3	1
2614	Stichocassidulina	37.2	33.9	1	37.2	33.9	3		Granuloreticulosea	Foraminiferida	Cosmopolitan	NA	NA
2633	Suggrunda	7.246	5.332	1	7.246	5.332	1		Granuloreticulosea	Foraminiferida	Endemic	1	1
2639	Syzranella	306.5	303.9	1	306.5	299	4		Granuloreticulosea	Foraminiferida	Cosmopolitan	NA	NA
2640	Syzrania	311.7	299	7	311.7	284.4	18		Granuloreticulosea	Foraminiferida	Cosmopolitan	4	1
2659	Tetrataxis	340	275.6	38	359.2	199.6	115		Granuloreticulosea	Foraminiferida	Cosmopolitan	28	3
2675	Thuramminoides	359.2	340	34	359.2	284.4	46		Granuloreticulosea	Foraminiferida	Emigrant	32	5
2678	Tikhinella	385.3	374.5	1	385.3	374.5	9		Granuloreticulosea	Foraminiferida	Cosmopolitan	1	1
2685	Tolypammina	374.5	203.6	53	542	150.8	102		Granuloreticulosea	Foraminiferida	Cosmopolitan	46	7
2702	Trepeilopsis	359.2	308	19	359.2	268	36		Granuloreticulosea	Foraminiferida	Emigrant	13	6
2704	Triasina	216.5	203.6	1	216.5	199.6	22		Granuloreticulosea	Foraminiferida	Cosmopolitan	1	1
2716	Tristix	112	99.6	2	270.6	33.9	31		Granuloreticulosea	Foraminiferida	Cosmopolitan	2	1
2719	Triticites	306.5	294.6	63	308	284.4	75		Granuloreticulosea	Foraminiferida	Cosmopolitan	10	3
2729	Truncorotaloides	40.4	33.9	3	55.8	33.9	11		Granuloreticulosea	Foraminiferida	Immigrant	1	1
2734	Tuberitina	340	294.6	14	340	251	31		Granuloreticulosea	Foraminiferida	Cosmopolitan	14	3
2739	Turborotalia	37.2	0.0117	9	58.7	0.0117	15		Granuloreticulosea	Foraminiferida	Cosmopolitan	5	2
2743	Turrilina	37.2	33.9	2	37.2	20.43	3		Granuloreticulosea	Foraminiferida	Emigrant	1	1
2789	Verneuilina	112	99.6	17	150.8	93.5	22		Granuloreticulosea	Foraminiferida	Cosmopolitan	17	2
2791	Verneuilinoides	112	89.3	10	268	89.3	25		Granuloreticulosea	Foraminiferida	Immigrant	10	3
2818	Wedekindellina	311.7	306.5	12	311.7	306.5	15		Granuloreticulosea	Foraminiferida	Cosmopolitan	6	3
2821	Whiteinella	93.5	89.3	10	93.5	89.3	13		Granuloreticulosea	Foraminiferida	Cosmopolitan	10	1
2829	Yabeina	268	265.8	1	268	216.5	12		Granuloreticulosea	Foraminiferida	Emigrant	1	1
2838	Zellerina	333	311.7	10	333	311.7	10		Granuloreticulosea	Foraminiferida	Endemic	10	1
2848	Belonechitina	450	443.7	1	478.6	443.7	3		Rhizopodea		Immigrant	1	1
2868	Hercochitina	450	443.7	3	450	443.7	3		Rhizopodea		Endemic	3	1
2889	Sphaerochitina	407	397.5	1	428.2	397.5	15		Rhizopodea		Immigrant	NA	NA
2891	Tanuchitina	450	443.7	1	450	443.7	1		Rhizopodea		Endemic	1	1
2916	Climacospongia	422.9	418.7	3	422.9	418.7	3	Porifera	Demospongea	Orchocladina	Endemic	1	1
2917	Coelocladiella	303.9	294.6	3	411.2	294.6	4	Porifera	Demospongea	Epipolasida	Immigrant	2	1
2927	Heliospongia	299	260.4	21	318.1	260.4	31	Porifera	Demospongea	Epipolasida	Cosmopolitan	16	2
2962	Dystactospongia	459	445.6	7	459	445.6	7	Porifera	Demospongea	Astrophorida	Endemic	6	2
2994	Actinocoelia	275.6	270.6	3	275.6	270.6	3	Porifera	Demospongea	Orchocladina	Endemic	3	1
2997	Allosaccus	464	460.9	1	478.6	460.9	2	Porifera	Demospongea		Immigrant	1	1
3001	Anthaspidella	478.6	464	2	488.3	359.2	4	Porifera	Demospongea	Orchocladina	Cosmopolitan	2	1
3002	Anthracosycon	275.6	265.8	4	275.6	265.8	4	Porifera	Demospongea	Orchocladina	Endemic	3	3
3007	Archaeoscyphia	478.6	418.7	18	488.3	418.7	48	Porifera	Demospongea	Orchocladina	Cosmopolitan	15	1
3014	Astylospongia	445.6	418.7	8	445.6	407	9	Porifera	Demospongea		Emigrant	7	3
3036	Calycocoelia	471.8	464	3	488.3	464	5	Porifera	Demospongea		Immigrant	3	2
3043	Caryospongia	422.9	418.7	2	422.9	418.7	2	Porifera	Demospongea	Orchocladina	Endemic	1	1
3057	Collatipora	299	260.4	8	299	260.4	9	Porifera	Demospongea	Orchocladina	Cosmopolitan	7	3
3073	Dactylites	265.8	260.4	2	265.8	260.4	2	Porifera	Demospongea	Orchocladina	Endemic	1	1
3075	Defordia	275.6	270.6	7	275.6	270.6	13	Porifera	Demospongea	Orchocladina	Cosmopolitan	5	1
3092	Eospongia	471.8	464	1	478.6	464	2	Porifera	Demospongea	Orchocladina	Immigrant	1	1
3097	Eustrobilus	150.8	136.4	2	150.8	136.4	2	Porifera	Demospongea		Endemic	2	1
3103	Gillettia	140.2	136.4	1	140.2	136.4	1	Porifera	Demospongea	Tetralithistida	Endemic	1	1
3105	Haplistion	416	265.8	21	416	265.8	27	Porifera	Demospongea	Spirosclerophorida	Cosmopolitan	17	5
3115	Hudsonospongia	471.8	464	1	488.3	464	8	Porifera	Demospongea	Orchocladina	Immigrant	1	1
3122	Insulipora	275.6	270.6	2	275.6	270.6	2	Porifera	Demospongea	Orchocladina	Endemic	1	1
3129	Jereina	275.6	268	2	275.6	268	3	Porifera	Demospongea	Orchocladina	Immigrant	2	2
3171	Multistella	268	265.8	2	268	265.8	2	Porifera	Demospongea	Orchocladina	Endemic	2	2
3177	Nevadocoelia	471.8	464	1	471.8	464	1	Porifera	Demospongea		Endemic	1	1
3276	Saccospongia	457	453.5	5	457	453.5	5	Porifera	Demospongea		Endemic	3	1
3280	Scheiia	275.6	270.6	4	340	270.6	5	Porifera	Demospongea	Streptosclerophorida	Immigrant	4	2
3324	Zittelella	460.9	459	1	460.9	459	1	Porifera	Demospongea	Orchocladina	Endemic	1	1
3340	Actinodictyon	439	411.2	4	439	385.3	18	Porifera	Stromatoporoidea	Clathrodictyida	Cosmopolitan	2	1
3341	Actinostroma	436	374.5	33	436	161.2	238	Porifera	Stromatoporoidea	Actinostromatida	Cosmopolitan	24	2
3342	Actinostromella	416	411.2	1	426.2	407	4	Porifera	Stromatoporoidea	Actinostromatida	Cosmopolitan	1	1
3343	Aculatostroma	407	397.5	2	416	397.5	3	Porifera	Stromatoporoidea		Immigrant	2	1
3345	Amnestostroma	416	411.2	1	416	411.2	5	Porifera	Stromatoporoidea		Cosmopolitan	1	1
3346	Amphipora	422.9	374.5	55	428.2	374.5	224	Porifera	Stromatoporoidea	Amphiporida	Cosmopolitan	50	4
3347	Anostylostroma	428.2	374.5	25	428.2	374.5	50	Porifera	Stromatoporoidea	Clathrodictyida	Cosmopolitan	20	1
3348	Arctostroma	391.8	385.3	1	391.8	385.3	1	Porifera	Stromatoporoidea	Stromatoporida	Endemic	NA	NA
3349	Atelodictyon	391.8	374.5	16	416	374.5	71	Porifera	Stromatoporoidea	Clathrodictyida	Cosmopolitan	13	1
3350	Atopostroma	416	397.5	7	416	385.3	26	Porifera	Stromatoporoidea	Syringostromatida	Cosmopolitan	5	1
3351	Aulacera	453.5	443.7	68	453.5	421.3	69	Porifera	Stromatoporoidea	Labechiida	Emigrant	14	4
3353	Belemnostroma	416	411.2	1	416	411.2	1	Porifera	Stromatoporoidea	Clathrodictyida	Endemic	1	1
3357	Clathrocoilona	407	374.5	18	416	359.2	101	Porifera	Stromatoporoidea	Stromatoporellida	Cosmopolitan	16	1
3359	Clathrodictyon	453.5	385.3	71	453.5	385.3	176	Porifera	Stromatoporoidea	Clathrodictyida	Cosmopolitan	43	2
3362	Coenostroma	416	411.2	2	416	411.2	2	Porifera	Stromatoporoidea	Syringostromatida	Endemic	NA	NA
3365	Cryptophragmus	464	459	6	464	459	6	Porifera	Stromatoporoidea	Labechiida	Endemic	1	1
3366	Cystistroma	460.9	459	1	460.9	459	1	Porifera	Stromatoporoidea	Labechiida	Endemic	NA	NA
3368	Cystostroma	460.9	445.6	6	460.9	443.7	11	Porifera	Stromatoporoidea	Labechiida	Emigrant	NA	NA
3370	Densastroma	436	411.2	3	436	411.2	19	Porifera	Stromatoporoidea	Actinostromatida	Cosmopolitan	3	1
3371	Dermatostroma	460.9	445.6	17	460.9	445.6	17	Porifera	Stromatoporoidea	Labechiida	Endemic	15	2
3375	Ecclimadictyon	453.5	418.7	8	453.5	416	60	Porifera	Stromatoporoidea	Clathrodictyida	Cosmopolitan	7	1
3377	Euryamphipora	391.8	374.5	5	391.8	374.5	7	Porifera	Stromatoporoidea	Amphiporida	Cosmopolitan	4	1
3379	Ferestromatopora	428.2	374.5	18	428.2	374.5	39	Porifera	Stromatoporoidea	Stromatoporida	Cosmopolitan	11	1
3383	Gerronostroma	416	374.5	17	436	374.5	51	Porifera	Stromatoporoidea	Clathrodictyida	Cosmopolitan	14	1
3384	Glyptostromoides	407	385.3	9	407	385.3	9	Porifera	Stromatoporoidea	Stromatoporida	Endemic	9	1
3385	Habrostroma	416	391.8	56	416	374.5	66	Porifera	Stromatoporoidea	Syringostromatida	Emigrant	36	2
3386	Hammatostroma	385.3	374.5	16	385.3	374.5	16	Porifera	Stromatoporoidea	Clathrodictyida	Endemic	15	1
3388	Hermatostroma	391.8	374.5	10	421.3	374.5	102	Porifera	Stromatoporoidea	Stromatoporellida	Cosmopolitan	9	1
3391	Idiostroma	391.8	385.3	3	428.2	374.5	20	Porifera	Stromatoporoidea	Stromatoporellida	Cosmopolitan	2	1
3393	Intexodictyon	416	411.2	2	428.2	411.2	10	Porifera	Stromatoporoidea	Clathrodictyida	Immigrant	2	1
3395	Labechia	460.9	359.2	12	471.8	359.2	46	Porifera	Stromatoporoidea	Labechiida	Cosmopolitan	7	3
3408	Pachystylostroma	464	452	3	464	428.2	13	Porifera	Stromatoporoidea	Labechiida	Emigrant	NA	NA
3409	Parallelopora	428.2	374.5	8	428.2	374.5	33	Porifera	Stromatoporoidea	Syringostromatida	Cosmopolitan	6	1
3410	Parallelostroma	436	411.2	20	436	385.3	89	Porifera	Stromatoporoidea	Syringostromatida	Cosmopolitan	8	1
3416	Plectostroma	416	411.2	1	443.7	391.8	56	Porifera	Stromatoporoidea	Actinostromatida	Cosmopolitan	1	1
3417	Plexodictyon	418.7	416	1	450	416	30	Porifera	Stromatoporoidea	Clathrodictyida	Immigrant	1	1
3420	Pseudoactinodictyon	407	374.5	10	407	374.5	28	Porifera	Stromatoporoidea	Clathrodictyida	Cosmopolitan	9	1
3424	Pseudostylodictyon	445.6	443.7	1	450	443.7	5	Porifera	Stromatoporoidea	Labechiida	Cosmopolitan	1	1
3425	Pseudotrupetostroma	397.5	385.3	3	407	385.3	4	Porifera	Stromatoporoidea	Stromatoporida	Immigrant	3	1
3426	Pulchrilamina	488.3	464	10	488.3	464	13	Porifera	Stromatoporoidea	Labechiida	Cosmopolitan	10	1
3430	Salairella	407	385.3	19	416	385.3	33	Porifera	Stromatoporoidea	Stromatoporida	Cosmopolitan	18	1
3431	Schistodictyon	407	397.5	1	421.3	391.8	11	Porifera	Stromatoporoidea	Clathrodictyida	Cosmopolitan	1	1
3434	Simplexodictyon	397.5	391.8	1	436	391.8	29	Porifera	Stromatoporoidea	Stromatoporellida	Immigrant	1	1
3436	Stachyodes	407	374.5	28	418.7	374.5	172	Porifera	Stromatoporoidea	Syringostromatida	Cosmopolitan	21	2
3437	Stelodictyon	439	436	1	439	407	9	Porifera	Stromatoporoidea	Clathrodictyida	Emigrant	1	1
3438	Stictostroma	407	374.5	21	411.2	374.5	64	Porifera	Stromatoporoidea	Stromatoporellida	Cosmopolitan	18	1
3440	Stromatocerium	460.9	443.7	23	460.9	443.7	28	Porifera	Stromatoporoidea	Labechiida	Emigrant	17	4
3442	Stromatopora	452	28.4	82	452	28.4	259	Porifera	Stromatoporoidea	Stromatoporida	Cosmopolitan	57	4
3443	Stromatoporella	450	374.5	15	450	359.2	94	Porifera	Stromatoporoidea	Stromatoporellida	Cosmopolitan	10	1
3447	Synthetostroma	385.3	374.5	2	416	374.5	6	Porifera	Stromatoporoidea	Stromatoporellida	Immigrant	2	1
3449	Syringostroma	416	374.5	34	421.3	374.5	50	Porifera	Stromatoporoidea	Syringostromatida	Cosmopolitan	24	3
3450	Syringostromella	416	385.3	4	428.2	374.5	39	Porifera	Stromatoporoidea	Stromatoporida	Cosmopolitan	4	1
3451	Taleastroma	397.5	359.2	10	407	359.2	31	Porifera	Stromatoporoidea	Stromatoporida	Cosmopolitan	9	1
3454	Trupetostroma	407	374.5	49	416	374.5	83	Porifera	Stromatoporoidea	Stromatoporellida	Cosmopolitan	29	1
3461	Guadalupia	275.6	260.4	87	294.6	260.4	96	Porifera	Demospongea	Agelasida	Cosmopolitan	71	5
3462	Lemonea	270.6	260.4	211	284.4	260.4	222	Porifera	Demospongea	Agelasida	Immigrant	148	3
3481	Dehornella	150.8	145.5	1	164.7	112	34	Porifera	Demospongea	Axinellida	Cosmopolitan	1	1
3483	Disjectopora	140.2	136.4	1	270.6	136.4	24	Porifera	Demospongea	Agelasida	Immigrant	1	1
3485	Ellipsactinia	140.2	136.4	1	228	136.4	17	Porifera	Demospongea	Axinellida	Immigrant	1	1
3486	Heptastylis	228	203.6	10	228	203.6	11	Cnidaria	Hydrozoa	Spongiomorphida	Immigrant	6	2
3490	Komia	311.7	306.5	6	318.1	306.5	13	Porifera	Demospongea	Axinellida	Cosmopolitan	6	1
3500	Palaeoaplysina	308	280	10	385.3	260.4	22	Rhodophyta	Rhodophyceae	Archaeolithophyllales	Cosmopolitan	10	2
3501	Pamiropora	216.5	203.6	1	216.5	203.6	5	Porifera	Demospongea	Agelasida	Cosmopolitan	1	1
3508	Radiotrabeculopora	284.4	260.4	2	284.4	251	60	Porifera	Demospongea	Agelasida	Emigrant	2	2
3512	Sphaeractinia	140.2	136.4	1	155.7	136.4	6	Porifera	Demospongea	Axinellida	Immigrant	1	1
3513	Spongiomorpha	228	183	52	253.8	112	102	Cnidaria	Hydrozoa	Spongiomorphida	Cosmopolitan	32	2
3518	Stromatomorpha	216.5	203.6	5	237	183	40	Cnidaria	Hydrozoa	Spongiomorphida	Cosmopolitan	4	2
3541	Chaetetes	452	294.6	46	452	145.5	124	Porifera	Demospongea	Chaetetida	Cosmopolitan	27	4
3542	Chaetetipora	445.6	443.7	1	445.6	397.5	10	Porifera	Demospongea	Chaetetida	Emigrant	1	1
3543	Chaetetopsis	155.7	136.4	3	161.2	93.5	27	Porifera	Demospongea	Tabulospongida	Cosmopolitan	3	1
3563	Pseudochaetetes	428.2	422.9	1	428.2	145.5	4	Porifera	Demospongea	Tabulospongida	Emigrant	1	1
3564	Pseudoseptifer	216.5	203.6	1	216.5	150.8	3	Porifera	Demospongea	Chaetetida	Emigrant	1	1
3579	Belemnospongia	348	306.5	10	348	306.5	10	Porifera	Demospongea		Endemic	9	3
3582	Coniculospongia	416	411.2	2	416	411.2	2	Porifera	Demospongea		Endemic	2	1
3583	Ginkgospongia	416	411.2	2	416	411.2	2	Porifera	Demospongea		Endemic	2	1
3598	Sphaeriella	348	340	1	385.3	340	5	Porifera	Demospongea		Immigrant	NA	NA
3608	Astraeospongium	443.7	385.3	25	443.7	385.3	25	Porifera	Heteractinida	Octactinellida	Endemic	24	5
3616	Hyalostelia	471.8	306.5	2	471.8	306.5	58	Porifera	Heteractinida		Cosmopolitan	2	1
3618	Leptopoterion	452	450	1	452	450	1	Porifera	Heteractinida		Endemic	1	1
3622	Talpaspongia	333	318.1	3	333	318.1	3	Porifera	Heteractinida		Endemic	NA	NA
3628	Wewokella	333	284.4	8	333	270.6	9	Porifera	Heteractinida	Octactinellida	Emigrant	NA	NA
3644	Catenispongia	284.4	265.8	14	284.4	265.8	14	Porifera	Demospongea	Agelasida	Endemic	13	3
3645	Cavusonella	265.8	260.4	13	268	203.6	23	Porifera	Demospongea	Agelasida	Emigrant	13	2
3654	Daharella	265.8	260.4	3	268	260.4	13	Porifera	Demospongea	Agelasida	Cosmopolitan	1	1
3666	Endostoma	228	203.6	2	268	70.6	44	Porifera	Calcarea	Stellispongiida	Cosmopolitan	2	1
3669	Euepirrhysia	203.6	199.6	1	203.6	199.6	1	Porifera	Demospongea	Agelasida	Endemic	1	1
3672	Fissispongia	305	299	1	305	299	1	Porifera	Calcarea	Pharetronida	Endemic	1	1
3673	Gigantospongia	265.8	260.4	6	265.8	260.4	6	Porifera	Demospongea	Agelasida	Endemic	6	2
3674	Grossotubenella	265.8	260.4	2	270.6	203.6	12	Porifera	Demospongea	Agelasida	Emigrant	2	1
3689	Peronidella	265.8	61.7	26	275.6	61.7	146	Porifera	Calcarea	Stellispongiida	Cosmopolitan	26	2
3696	Porosphaera	161.2	150.8	2	161.2	61.7	21	Porifera	Calcarea	Pharetronida	Emigrant	2	1
3698	Precorynella	216.5	203.6	1	270.6	199.6	24	Porifera	Demospongea	Agelasida	Immigrant	1	1
3705	Sestrostomella	140.2	136.4	1	237	136.4	14	Porifera	Demospongea	Agelasida	Immigrant	1	1
3709	Stellispongia	265.8	203.6	2	270.6	136.4	26	Porifera	Calcarea	Stellispongiida	Cosmopolitan	2	2
3710	Stratispongia	275.6	268	9	275.6	268	9	Porifera	Demospongea	Agelasida	Endemic	8	3
3722	Virgola	265.8	260.4	48	265.8	260.4	48	Porifera	Demospongea	Agelasida	Endemic	42	2
3726	Amblysiphonella	464	203.6	19	464	199.6	173	Porifera	Demospongea	Vaceletida	Cosmopolitan	11	3
3731	Aphrosalpinx	422.9	416	11	422.9	416	12	Porifera	Demospongea	Agelasida	Immigrant	2	1
3740	Cinnabaria	216.5	203.6	8	228	199.6	19	Porifera	Demospongea	Vaceletida	Immigrant	7	2
3743	Colospongia	228	203.6	6	284.4	199.6	172	Porifera	Demospongea	Vaceletida	Cosmopolitan	4	2
3744	Corymbospongia	450	443.7	13	450	443.7	13	Porifera	Demospongea	Vaceletida	Endemic	NA	NA
3746	Cryptocoelia	228	203.6	2	299	199.6	71	Porifera	Demospongea	Agelasida	Cosmopolitan	2	1
3747	Cystothalamia	275.6	260.4	9	275.6	203.6	79	Porifera	Demospongea	Agelasida	Cosmopolitan	8	3
3748	Cystothalamiella	450	418.7	14	450	418.7	14	Porifera	Demospongea	Agelasida	Endemic	NA	NA
3751	Discosiphonella	265.8	203.6	39	311.7	203.6	92	Porifera	Demospongea	Vaceletida	Cosmopolitan	39	3
3756	Girtycoelia	306.5	270.6	4	306.5	203.6	10	Porifera	Demospongea	Agelasida	Emigrant	1	1
3759	Henricellum	216.5	203.6	1	216.5	203.6	2	Porifera	Demospongea	Agelasida	Cosmopolitan	1	1
3760	Hormospongia	397.5	391.8	6	397.5	391.8	6	Porifera	Demospongea	Vaceletida	Endemic	NA	NA
3767	Nematosalpinx	422.9	418.7	4	422.9	418.7	4	Porifera	Demospongea	Agelasida	Endemic	NA	NA
3768	Neoguadalupia	228	216.5	1	253.8	203.6	7	Porifera	Demospongea	Vaceletida	Cosmopolitan	NA	NA
3769	Nevadathalamia	216.5	203.6	3	216.5	203.6	18	Porifera	Demospongea	Vaceletida	Cosmopolitan	2	2
3771	Nucha	450	199.6	2	450	199.6	2	Porifera	Heteractinida	Octactinellida	Endemic	1	1
3773	Palaeoschada	422.9	418.7	1	422.9	418.7	1	Porifera	Demospongea	Agelasida	Endemic	NA	NA
3776	Paradeningeria	216.5	203.6	2	270.6	199.6	34	Porifera	Demospongea	Vaceletida	Immigrant	2	1
3782	Platythalamiella	265.8	260.4	2	265.8	203.6	7	Porifera	Demospongea	Vaceletida	Emigrant	2	1
3783	Polycystocoelia	216.5	203.6	2	268	203.6	17	Porifera	Demospongea	Vaceletida	Immigrant	1	1
3787	Polytholosia	216.5	203.6	7	268	203.6	19	Porifera	Demospongea	Vaceletida	Immigrant	4	1
3788	Porefieldia	450	443.7	2	450	443.7	2	Porifera	Demospongea	Hadromerida	Endemic	NA	NA
3790	Preverticillites	265.8	260.4	4	268	228	22	Porifera	Demospongea	Vaceletida	Emigrant	4	1
3793	Pseudoimperatoria	450	443.7	2	450	443.7	2	Porifera	Demospongea	Vaceletida	Endemic	NA	NA
3794	Pseudoporefieldia	450	443.7	1	450	443.7	1	Porifera	Calcarea	Porata	Endemic	NA	NA
3802	Salzburgia	216.5	203.6	2	284.4	199.6	12	Porifera	Demospongea	Vaceletida	Immigrant	2	1
3806	Solenolmia	216.5	203.6	1	270.6	199.6	60	Porifera	Demospongea	Vaceletida	Immigrant	1	1
3807	Sollasia	265.8	260.4	111	340	203.6	172	Porifera	Demospongea	Agelasida	Cosmopolitan	111	3
3811	Thaumastocoelia	216.5	199.6	2	275.6	199.6	12	Porifera	Demospongea	Agelasida	Immigrant	2	1
3813	Tristratocoelia	265.8	260.4	17	268	251	21	Porifera	Demospongea	Vaceletida	Emigrant	17	2
3820	Yukonella	216.5	203.6	2	216.5	203.6	2	Porifera	Demospongea	Agelasida	Endemic	1	1
3831	Imperatoria	464	443.7	13	464	260.4	30	Porifera	Demospongea	Agelasida	Emigrant	NA	NA
3838	Uvanella	216.5	203.6	1	268	199.6	63	Porifera	Demospongea	Hadromerida	Immigrant	1	1
3839	Zardinia	216.5	203.6	1	245	203.6	16	Porifera	Demospongea	Hadromerida	Immigrant	1	1
3893	Pileolites	275.6	270.6	1	275.6	270.6	1	Porifera	Hexactinellida	Hexactinosa	Endemic	1	1
3899	Pleurostoma	61.7	37.2	10	61.7	37.2	13	Porifera	Hexactinellida	Hexactinosa	Emigrant	9	2
3929	Stromatidium	268	265.8	1	268	265.8	1	Porifera	Hexactinellida		Endemic	1	1
4035	Acanthocoryna	275.6	270.6	1	275.6	270.6	1	Porifera	Hexactinellida	Reticulosa	Endemic	1	1
4039	Brachiospongia	452	445.6	3	452	445.6	3	Porifera	Hexactinellida	Lyssacinosa	Endemic	3	1
4040	Calathospongia	374.5	359.2	1	374.5	359.2	1	Porifera	Hexactinellida	Lyssacinosa	Endemic	1	1
4046	Cypellospongia	247.4	245	4	247.4	245	4	Porifera	Hexactinellida	Lyssacinosa	Endemic	4	2
4048	Endoplegma	275.6	270.6	1	275.6	270.6	1	Porifera	Hexactinellida	Reticulosa	Endemic	1	1
4052	Hydnoangulus	348	340	1	348	340	1	Porifera	Hexactinellida	Lyssacinosa	Endemic	1	1
4055	Malumispongium	422.9	418.7	2	422.9	418.7	2	Porifera	Hexactinellida	Lyssacinosa	Endemic	1	1
4060	Palaeosaccus	488.3	478.6	1	488.3	478.6	1	Porifera	Hexactinellida	Lyssacinosa	Endemic	NA	NA
4061	Pileospongia	333	318.1	1	333	318.1	1	Porifera	Hexactinellida	Lyssacinosa	Endemic	1	1
4069	Toomeyospongia	265.8	260.4	3	265.8	260.4	3	Porifera	Hexactinellida	Lyssacinosa	Endemic	2	1
4071	Vaurealispongia	436	422.9	2	436	422.9	2	Porifera	Hexactinellida	Lyssacinosa	Endemic	2	2
4083	Carphites	275.6	268	5	275.6	268	5	Porifera	Hexactinellida	Reticulosa	Endemic	4	3
4085	Clathrospongia	333	318.1	3	333	318.1	3	Porifera	Hexactinellida	Reticulosa	Endemic	1	1
4086	Cleodictya	348	340	1	348	340	1	Porifera	Hexactinellida	Reticulosa	Endemic	1	1
4088	Corticospongia	374.5	359.2	1	374.5	359.2	1	Porifera	Hexactinellida	Reticulosa	Endemic	1	1
4090	Cyathodictya	457	453.5	1	457	453.5	1	Porifera	Hexactinellida	Reticulosa	Endemic	NA	NA
4095	Dictyospongia	348	318.1	3	348	318.1	3	Porifera	Hexactinellida	Reticulosa	Endemic	3	3
4096	Dierespongia	460.9	459	1	460.9	459	1	Porifera	Hexactinellida	Reticulosa	Endemic	NA	NA
4097	Docoderma	275.6	270.6	2	275.6	270.6	2	Porifera	Hexactinellida	Reticulosa	Endemic	2	2
4110	Hydriodictya	348	340	1	348	340	1	Porifera	Hexactinellida	Reticulosa	Endemic	1	1
4112	Ithacadictya	385.3	374.5	1	385.3	374.5	1	Porifera	Hexactinellida	Reticulosa	Endemic	1	1
4114	Lebedictya	348	340	6	348	340	6	Porifera	Hexactinellida	Reticulosa	Endemic	6	2
4118	Megastylia	488.3	478.6	1	488.3	478.6	1	Porifera	Hexactinellida	Reticulosa	Endemic	NA	NA
4119	Microstaura	275.6	260.4	4	275.6	260.4	4	Porifera	Hexactinellida	Reticulosa	Endemic	4	2
4120	Multivasculatus	496.8	492.5	1	496.8	492.5	1	Porifera	Hexactinellida	Reticulosa	Endemic	1	1
4124	Phragmodictya	348	318.1	7	348	318.1	7	Porifera	Hexactinellida	Reticulosa	Endemic	7	2
4125	Physospongia	348	340	8	348	340	8	Porifera	Hexactinellida	Reticulosa	Endemic	7	4
4127	Polylophidium	270.6	268	1	270.6	268	1	Porifera	Hexactinellida	Reticulosa	Endemic	1	1
4136	Rhombodictyon	453.5	452	3	453.5	452	3	Porifera	Hexactinellida	Reticulosa	Endemic	3	1
4143	Stereodictyum	299	270.6	8	340	270.6	10	Porifera	Hexactinellida	Reticulosa	Immigrant	5	3
4146	Thamnodictya	333	318.1	1	333	318.1	1	Porifera	Hexactinellida	Reticulosa	Endemic	1	1
4157	Pattersonia	452	450	2	452	265.8	4	Porifera	Hexactinellida	Amphidiscosa	Emigrant	2	2
4161	Stioderma	275.6	260.4	9	318.1	260.4	14	Porifera	Hexactinellida	Lyssacinosa	Immigrant	8	3
4162	Twenhofelella	428.2	411.2	2	428.2	411.2	2	Porifera	Hexactinellida	Amphidiscosa	Endemic	2	1
4177	Echidnina	496.8	478.6	18	496.8	478.6	18	Actinopoda	Radiolaria	Archaeospicularia	Endemic	1	1
4192	Stiodermiella	416	411.2	4	416	411.2	4	Porifera	Hexactinellida		Endemic	3	1
4565	Climacoconus	452	450	1	452	450	1	Cnidaria	Scyphozoa		Endemic	1	1
4568	Conularia	478.6	268	59	478.6	265.8	100	Cnidaria	Scyphozoa		Cosmopolitan	41	7
4570	Conularina	464	460.9	1	464	460.9	1	Cnidaria	Scyphozoa		Endemic	1	1
4583	Metaconularia	443.7	416	6	443.7	416	6	Cnidaria	Scyphozoa		Endemic	5	3
4587	Paraconularia	428.2	265.8	18	428.2	199.6	36	Cnidaria	Scyphozoa	Conulariida	Cosmopolitan	12	6
4591	Sphenothallus	453.5	359.2	5	542	340	9	Cnidaria	Scyphozoa		Cosmopolitan	3	2
4615	Inocaulis	428.2	416	5	488.3	416	6	Cnidaria	Hydrozoa	Hydroida	Immigrant	5	3
4627	Plectodiscus	228	216.5	1	228	216.5	1	Cnidaria	Hydrozoa	Hydroida	Endemic	1	1
4642	Heterastridium	228	203.6	15	268	199.6	33	Cnidaria	Hydrozoa	Milleporina	Cosmopolitan	5	1
4658	Cassianastraea	237	216.5	3	245	203.6	11	Cnidaria	Hydrozoa	Lemniscaterina	Cosmopolitan	3	2
4670	Lovcenipora	216.5	203.6	1	216.5	199.6	7	Cnidaria	Hydrozoa		Cosmopolitan	1	1
4672	Plumalina	385.3	374.5	1	385.3	374.5	1	Cnidaria	Hydrozoa		Endemic	1	1
4758	Polytremacis	112	99.6	3	161.2	55.8	47	Cnidaria	Anthozoa	Helioporacea	Cosmopolitan	3	2
4779	Graphularia	65.5	55.8	2	70.6	23.03	26	Cnidaria	Anthozoa		Cosmopolitan	1	1
4793	Acaciapora	299	280	3	299	270.6	5	Cnidaria	Anthozoa	Favositida	Emigrant	NA	NA
4795	Acidolites	450	439	4	450	439	4	Cnidaria	Anthozoa	Heliolitida	Endemic	4	3
4801	Alveolites	436	374.5	45	436	265.8	319	Cnidaria	Anthozoa	Favositida	Cosmopolitan	32	5
4804	Antholites	391.8	385.3	5	391.8	385.3	5	Cnidaria	Anthozoa	Favositida	Endemic	5	1
4812	Aulocystis	418.7	385.3	116	422.9	374.5	128	Cnidaria	Anthozoa	Auloporida	Cosmopolitan	79	4
4814	Aulopora	457	306.5	73	457	306.5	168	Cnidaria	Anthozoa	Auloporida	Cosmopolitan	52	5
4815	Auloporella	436	422.9	6	436	422.9	6	Cnidaria	Anthozoa	Auloporida	Endemic	3	2
4824	Bayhaium	299	280	3	299	280	7	Cnidaria	Anthozoa	Auloporida	Cosmopolitan	NA	NA
4828	Billingsaria	464	460.9	6	464	460.9	7	Cnidaria	Anthozoa	Sarcinulida	Cosmopolitan	3	3
4831	Calapoecia	453.5	443.7	52	453.5	443.7	58	Cnidaria	Anthozoa	Sarcinulida	Emigrant	20	4
4832	Caliapora	397.5	391.8	1	416	385.3	60	Cnidaria	Anthozoa	Favositida	Cosmopolitan	NA	NA
4834	Cannapora	439	436	3	439	436	3	Cnidaria	Anthozoa	Auloporida	Endemic	1	1
4835	Catenipora	457	418.7	75	457	418.7	131	Cnidaria	Anthozoa	Heliolitida	Cosmopolitan	31	5
4839	Cladochonus	391.8	275.6	118	416	275.6	155	Cnidaria	Anthozoa	Auloporida	Cosmopolitan	87	7
4840	Cladopora	428.2	260.4	70	428.2	260.4	172	Cnidaria	Anthozoa	Favositida	Cosmopolitan	43	4
4842	Coccoseris	453.5	445.6	2	453.5	445.6	2	Cnidaria	Anthozoa	Heliolitida	Endemic	2	2
4843	Coenites	436	348	31	436	348	121	Cnidaria	Anthozoa	Favositida	Cosmopolitan	13	3
4846	Corrugopora	436	428.2	5	436	428.2	5	Cnidaria	Anthozoa	Sarcinulida	Endemic	1	1
4847	Cornwallatia	299	280	3	299	280	3	Cnidaria	Anthozoa		Endemic	NA	NA
4849	Crassialveolites	397.5	374.5	4	411.2	374.5	72	Cnidaria	Anthozoa	Favositida	Cosmopolitan	4	3
4853	Cyrtophyllum	450	445.6	1	450	443.7	5	Cnidaria	Anthozoa	Heliolitida	Cosmopolitan	NA	NA
4854	Cystihalysites	436	416	22	436	416	40	Cnidaria	Anthozoa	Heliolitida	Cosmopolitan	3	2
4861	Dictyofavosites	416	411.2	3	422.9	397.5	10	Cnidaria	Anthozoa	Favositida	Cosmopolitan	3	2
4867	Duncanopora	333	318.1	3	333	318.1	3	Cnidaria	Anthozoa	Auloporida	Endemic	2	1
4869	Egosiella	416	411.2	1	416	411.2	1	Cnidaria	Anthozoa	Favositida	Endemic	1	1
4870	Emmonsia	407	340	37	416	333	54	Cnidaria	Anthozoa	Favositida	Cosmopolitan	10	2
4872	Enigmalites	299	280	1	299	280	1	Cnidaria	Anthozoa	Auloporida	Endemic	NA	NA
4874	Eofletcheria	471.8	460.9	3	471.8	443.7	8	Cnidaria	Anthozoa	Sarcinulida	Emigrant	1	1
4880	Favosites	450	340	396	450	270.6	1052	Cnidaria	Anthozoa	Favositida	Cosmopolitan	230	7
4883	Foerstephyllum	460.9	443.7	9	460.9	443.7	10	Cnidaria	Anthozoa	Sarcinulida	Emigrant	9	4
4897	Halysites	453.5	411.2	101	453.5	411.2	235	Cnidaria	Anthozoa	Heliolitida	Cosmopolitan	62	5
4902	Heliolites	450	391.8	133	450	374.5	370	Cnidaria	Anthozoa	Heliolitida	Cosmopolitan	47	4
4903	Helioplasma	418.7	416	1	418.7	407	10	Cnidaria	Anthozoa	Heliolitida	Emigrant	1	1
4904	Helioplasmolites	422.9	418.7	1	436	411.2	9	Cnidaria	Anthozoa	Heliolitida	Cosmopolitan	NA	NA
4928	Lamellaeoporella	418.7	416	1	418.7	416	1	Cnidaria	Anthozoa	Favositida	Endemic	1	1
4932	Lichenaria	488.3	453.5	8	488.3	453.5	8	Cnidaria	Anthozoa	Lichenariida	Endemic	4	3
4934	Lyopora	450	443.7	14	450	443.7	21	Cnidaria	Anthozoa	Sarcinulida	Cosmopolitan	3	2
4935	Manipora	453.5	445.6	23	453.5	445.6	23	Cnidaria	Anthozoa	Favositida	Endemic	3	2
4937	Mastopora	391.8	385.3	1	391.8	385.3	2	Cnidaria	Anthozoa	Auloporida	Cosmopolitan	NA	NA
4941	Mesofavosites	450	418.7	12	450	411.2	81	Cnidaria	Anthozoa	Favositida	Cosmopolitan	NA	NA
4944	Michelinia	391.8	280	21	407	251	71	Cnidaria	Anthozoa	Favositida	Cosmopolitan	10	5
4949	Multisolenia	439	418.7	11	439	418.7	46	Cnidaria	Anthozoa	Favositida	Cosmopolitan	2	1
4950	Multithecopora	359.2	306.5	10	436	265.8	30	Cnidaria	Anthozoa	Auloporida	Cosmopolitan	9	3
4954	Neomultithecopora	299	280	10	359.2	280	14	Cnidaria	Anthozoa	Auloporida	Immigrant	NA	NA
4956	Neosyringopora	299	280	1	299	280	3	Cnidaria	Anthozoa	Auloporida	Cosmopolitan	NA	NA
4960	Nyctopora	453.5	445.6	7	453.5	443.7	26	Cnidaria	Anthozoa	Sarcinulida	Emigrant	2	2
4967	Pachyfavosites	422.9	391.8	2	422.9	374.5	82	Cnidaria	Anthozoa	Favositida	Cosmopolitan	1	1
4975	Palaeacis	359.2	333	16	359.2	333	21	Cnidaria	Anthozoa	Favositida	Cosmopolitan	11	4
4980	Paleofavosites	453.5	422.9	65	453.5	411.2	98	Cnidaria	Anthozoa	Favositida	Cosmopolitan	23	4
4983	Parastriatopora	422.9	418.7	3	450	397.5	57	Cnidaria	Anthozoa	Favositida	Cosmopolitan	NA	NA
4985	Paratetradium	460.9	459	1	460.9	459	1	Cnidaria	Anthozoa	Tetradiida	Endemic	NA	NA
4989	Planalveolitella	391.8	385.3	12	391.8	385.3	12	Cnidaria	Anthozoa	Auloporida	Endemic	NA	NA
4990	Planalveolites	436	428.2	1	436	418.7	10	Cnidaria	Anthozoa	Favositida	Emigrant	NA	NA
4993	Plasmopora	453.5	418.7	16	453.5	411.2	49	Cnidaria	Anthozoa	Heliolitida	Cosmopolitan	6	3
4995	Platyaxum	397.5	391.8	3	411.2	385.3	32	Cnidaria	Anthozoa	Favositida	Cosmopolitan	1	1
4996	Pleurodictyum	428.2	385.3	50	428.2	340	134	Cnidaria	Anthozoa	Favositida	Cosmopolitan	35	5
4997	Pleurosiphonella	340	318.1	12	359.2	318.1	14	Cnidaria	Anthozoa	Auloporida	Immigrant	12	2
4998	Plexituba	391.8	385.3	1	391.8	374.5	10	Cnidaria	Anthozoa	Auloporida	Emigrant	NA	NA
5000	Podollites	422.9	418.7	13	428.2	418.7	14	Cnidaria	Anthozoa	Heliolitida	Immigrant	6	1
5001	Pragnellia	452	450	1	452	450	1	Cnidaria	Anthozoa	Heliolitida	Endemic	1	1
5005	Propora	450	391.8	27	450	391.8	56	Cnidaria	Anthozoa	Heliolitida	Cosmopolitan	14	2
5007	Protaraea	452	443.7	46	452	422.9	48	Cnidaria	Anthozoa	Heliolitida	Emigrant	45	5
5012	Protrochiscolithus	453.5	443.7	10	453.5	443.7	10	Cnidaria	Anthozoa	Heliolitida	Endemic	4	2
5018	Pycnolithus	439	436	1	439	436	1	Cnidaria	Anthozoa	Heliolitida	Endemic	1	1
5021	Reuschia	443.7	439	1	450	439	4	Cnidaria	Anthozoa	Sarcinulida	Immigrant	1	1
5022	Rhabdotetradium	452	443.7	2	452	443.7	10	Cnidaria	Anthozoa	Tetradiida	Emigrant	2	2
5027	Roemeripora	416	411.2	2	416	294.6	36	Cnidaria	Anthozoa	Auloporida	Emigrant	2	1
5029	Romingeria	436	391.8	12	436	391.8	16	Cnidaria	Anthozoa	Auloporida	Cosmopolitan	5	2
5033	Saffordophyllum	453.5	445.6	8	453.5	443.7	10	Cnidaria	Anthozoa	Favositida	Emigrant	3	3
5041	Scoliopora	391.8	385.3	1	411.2	374.5	72	Cnidaria	Anthozoa	Favositida	Cosmopolitan	1	1
5059	Squameolites	422.9	418.7	8	428.2	418.7	10	Cnidaria	Anthozoa	Heliolitida	Immigrant	5	1
5062	Stelliporella	428.2	418.7	7	450	418.7	29	Cnidaria	Anthozoa	Heliolitida	Cosmopolitan	2	1
5064	Striatopora	436	340	30	436	340	65	Cnidaria	Anthozoa	Favositida	Cosmopolitan	17	4
5068	Subalveolites	436	428.2	3	436	385.3	38	Cnidaria	Anthozoa	Favositida	Emigrant	3	2
5070	Sutherlandia	333	318.1	1	359.2	318.1	6	Cnidaria	Anthozoa	Favositida	Immigrant	1	1
5075	Syringopora	450	280	147	450	280	389	Cnidaria	Anthozoa	Auloporida	Cosmopolitan	98	6
5076	Syringoporella	385.3	374.5	3	439	374.5	11	Cnidaria	Anthozoa	Auloporida	Immigrant	3	1
5078	Syringoporinus	450	445.6	1	450	422.9	14	Cnidaria	Anthozoa	Auloporida	Emigrant	NA	NA
5081	Tectamichelina	326.4	318.1	3	326.4	318.1	3	Cnidaria	Anthozoa		Endemic	3	1
5083	Tetradium	460.9	443.7	38	460.9	443.7	41	Cnidaria	Anthozoa	Tetradiida	Cosmopolitan	28	5
5085	Tetraporinus	340	333	2	450	270.6	21	Cnidaria	Anthozoa	Auloporida	Cosmopolitan	NA	NA
5086	Thamnopora	436	374.5	76	436	275.6	428	Cnidaria	Anthozoa	Favositida	Cosmopolitan	57	4
5088	Thamnoptychia	391.8	385.3	27	416	270.6	46	Cnidaria	Anthozoa	Favositida	Cosmopolitan	16	1
5090	Thecia	450	443.7	3	450	418.7	46	Cnidaria	Anthozoa	Sarcinulida	Emigrant	NA	NA
5092	Thecostegites	422.9	418.7	1	422.9	374.5	14	Cnidaria	Anthozoa	Auloporida	Emigrant	NA	NA
5093	Tollina	450	443.7	3	450	443.7	12	Cnidaria	Anthozoa	Sarcinulida	Cosmopolitan	1	1
5094	Trabeculites	453.5	445.6	2	453.5	445.6	2	Cnidaria	Anthozoa	Sarcinulida	Endemic	1	1
5098	Troedssonites	450	445.6	1	450	428.2	10	Cnidaria	Anthozoa	Auloporida	Emigrant	NA	NA
5115	Acanthophyllum	416	374.5	6	418.7	268	117	Cnidaria	Anthozoa	Stauriida	Cosmopolitan	6	3
5118	Acinophyllum	407	374.5	21	407	374.5	25	Cnidaria	Anthozoa	Stauriida	Immigrant	19	3
5120	Acrocyathus	340	333	3	340	333	3	Cnidaria	Anthozoa	Stauriida	Endemic	3	1
5121	Acrophyllum	407	397.5	1	407	397.5	2	Cnidaria	Anthozoa	Stauriida	Cosmopolitan	1	1
5123	Actinophrentis	299	270.6	8	318.1	270.6	10	Cnidaria	Anthozoa	Stauriida	Immigrant	6	2
5127	Aemulophyllum	407	397.5	1	407	397.5	1	Cnidaria	Anthozoa	Stauriida	Endemic	1	1
5128	Agastophyllum	397.5	385.3	3	397.5	385.3	3	Cnidaria	Anthozoa		Endemic	3	2
5131	Aknisophyllum	416	411.2	3	416	411.2	3	Cnidaria	Anthozoa	Stauriida	Endemic	1	1
5132	Alaiophyllum	391.8	385.3	1	391.8	374.5	10	Cnidaria	Anthozoa	Stauriida	Emigrant	1	1
5134	Alleynia	391.8	385.3	1	391.8	385.3	1	Cnidaria	Anthozoa	Stauriida	Endemic	NA	NA
5138	Altaiophyllum	391.8	385.3	1	397.5	385.3	4	Cnidaria	Anthozoa	Stauriida	Immigrant	1	1
5140	Amandophyllum	311.7	308	1	311.7	306.5	2	Cnidaria	Anthozoa	Stauriida	Emigrant	1	1
5142	Amplexiphyllum	397.5	385.3	37	407	385.3	38	Cnidaria	Anthozoa	Stauriida	Immigrant	34	4
5143	Amplexizaphrentis	359.2	318.1	64	359.2	303.9	71	Cnidaria	Anthozoa	Stauriida	Cosmopolitan	42	6
5145	Amplexoides	443.7	418.7	12	443.7	411.2	29	Cnidaria	Anthozoa	Stauriida	Cosmopolitan	8	3
5146	Amplexus	428.2	318.1	38	428.2	270.6	79	Cnidaria	Anthozoa	Stauriida	Cosmopolitan	29	7
5155	Ankhelasma	348	340	1	348	340	1	Cnidaria	Anthozoa	Stauriida	Endemic	NA	NA
5161	Aphroidophyllum	416	391.8	5	416	391.8	5	Cnidaria	Anthozoa	Stauriida	Endemic	3	2
5164	Aphyllum	428.2	411.2	7	439	385.3	41	Cnidaria	Anthozoa	Cystiphyllida	Cosmopolitan	4	4
5165	Arachnastraea	299	280	2	311.7	280	4	Cnidaria	Anthozoa	Stauriida	Immigrant	NA	NA
5168	Arachnolasmella	374.5	359.2	2	374.5	359.2	2	Cnidaria	Anthozoa	Stauriida	Endemic	NA	NA
5169	Arachnophyllum	443.7	422.9	8	443.7	421.3	13	Cnidaria	Anthozoa	Stauriida	Emigrant	8	3
5175	Argutastrea	397.5	385.3	6	397.5	374.5	26	Cnidaria	Anthozoa	Stauriida	Cosmopolitan	3	2
5176	Aristophyllum	385.3	374.5	1	397.5	374.5	3	Cnidaria	Anthozoa	Stauriida	Immigrant	NA	NA
5183	Asthenophyllum	436	422.9	25	436	422.9	25	Cnidaria	Anthozoa	Stauriida	Endemic	13	3
5191	Aulophyllum	299	280	2	348	280	5	Cnidaria	Anthozoa	Stauriida	Immigrant	NA	NA
5194	Australophyllum	416	385.3	8	422.9	385.3	23	Cnidaria	Anthozoa	Stauriida	Cosmopolitan	8	3
5201	Axophyllum	305	299	5	348	299	23	Cnidaria	Anthozoa	Stauriida	Immigrant	NA	NA
5203	Barrandeophyllum	391.8	385.3	1	416	385.3	15	Cnidaria	Anthozoa	Stauriida	Immigrant	NA	NA
5206	Barytichisma	333	318.1	7	333	318.1	7	Cnidaria	Anthozoa	Stauriida	Endemic	7	3
5208	Bassius	299	280	1	299	280	1	Cnidaria	Anthozoa		Endemic	NA	NA
5216	Bethanyphyllum	397.5	385.3	30	397.5	359.2	41	Cnidaria	Anthozoa	Stauriida	Cosmopolitan	18	2
5219	Bighornia	453.5	443.7	53	453.5	443.7	53	Cnidaria	Anthozoa	Stauriida	Endemic	31	3
5222	Blothrophyllum	407	385.3	10	407	385.3	10	Cnidaria	Anthozoa	Stauriida	Endemic	6	1
5224	Bodophyllum	450	443.7	3	450	439	16	Cnidaria	Anthozoa	Stauriida	Emigrant	NA	NA
5230	Bothrophyllum	374.5	359.2	6	374.5	284.4	15	Cnidaria	Anthozoa	Stauriida	Emigrant	NA	NA
5231	Bouvierphyllum	385.3	374.5	15	385.3	374.5	15	Cnidaria	Anthozoa	Stauriida	Endemic	6	2
5234	Bradyphyllum	333	270.6	17	333	265.8	24	Cnidaria	Anthozoa	Stauriida	Cosmopolitan	8	3
5235	Breviphrentis	416	391.8	14	416	385.3	16	Cnidaria	Anthozoa	Stauriida	Emigrant	12	4
5236	Breviphyllum	391.8	385.3	3	411.2	385.3	5	Cnidaria	Anthozoa	Stauriida	Immigrant	NA	NA
5238	Briantelasma	416	411.2	10	422.9	411.2	14	Cnidaria	Anthozoa	Stauriida	Immigrant	7	1
5239	Briantia	416	411.2	2	416	411.2	2	Cnidaria	Anthozoa	Stauriida	Endemic	2	1
5247	Calostylis	443.7	439	1	471.8	418.7	8	Cnidaria	Anthozoa	Stauriida	Cosmopolitan	1	1
5248	Campophyllum	374.5	359.2	3	374.5	359.2	5	Cnidaria	Anthozoa	Stauriida	Cosmopolitan	NA	NA
5250	Canadiphyllum	359.2	333	33	359.2	333	33	Cnidaria	Anthozoa	Stauriida	Endemic	32	2
5252	Caninia	391.8	275.6	43	391.8	275.6	121	Cnidaria	Anthozoa	Stauriida	Cosmopolitan	18	5
5253	Caninophyllum	359.2	348	2	359.2	275.6	44	Cnidaria	Anthozoa	Stauriida	Emigrant	1	1
5254	Caninostrotion	333	311.7	2	333	311.7	2	Cnidaria	Anthozoa	Stauriida	Endemic	1	1
5261	Carlinastraea	416	411.2	2	416	407	7	Cnidaria	Anthozoa	Stauriida	Emigrant	2	1
5266	Ceciliaphyllum	385.3	374.5	1	385.3	374.5	1	Cnidaria	Anthozoa		Endemic	NA	NA
5268	Ceratophyllum	391.8	385.3	1	407	385.3	7	Cnidaria	Anthozoa	Stauriida	Immigrant	NA	NA
5276	Charactophyllum	385.3	374.5	7	407	374.5	16	Cnidaria	Anthozoa	Stauriida	Immigrant	2	2
5281	Chlamydophyllum	416	411.2	2	422.9	391.8	7	Cnidaria	Anthozoa	Stauriida	Cosmopolitan	2	1
5284	Chonophyllum	443.7	391.8	4	443.7	391.8	9	Cnidaria	Anthozoa	Stauriida	Cosmopolitan	3	2
5285	Chostophyllum	397.5	385.3	14	397.5	385.3	18	Cnidaria	Anthozoa	Stauriida	Cosmopolitan	2	1
5286	Chuanbeiphyllum	385.3	374.5	12	385.3	374.5	12	Cnidaria	Anthozoa	Stauriida	Endemic	6	2
5295	Clisiophyllum	318.1	280	3	436	280	20	Cnidaria	Anthozoa	Stauriida	Immigrant	NA	NA
5301	Columnaria	459	422.9	22	459	385.3	29	Cnidaria	Anthozoa	Stauriida	Cosmopolitan	10	3
5309	Complexophyllum	452	450	1	452	450	1	Cnidaria	Anthozoa		Endemic	1	1
5311	Contortophyllum	422.9	418.7	2	422.9	418.7	2	Cnidaria	Anthozoa	Stauriida	Endemic	NA	NA
5317	Crassilasma	439	436	1	450	428.2	9	Cnidaria	Anthozoa	Stauriida	Cosmopolitan	1	1
5320	Craterophyllum	422.9	418.7	1	422.9	418.7	1	Cnidaria	Anthozoa	Stauriida	Endemic	NA	NA
5322	Crenulites	453.5	452	2	453.5	452	2	Cnidaria	Anthozoa	Stauriida	Endemic	1	1
5331	Cyathactis	445.6	418.7	10	445.6	407	14	Cnidaria	Anthozoa	Stauriida	Cosmopolitan	6	2
5333	Cyathaxonia	428.2	333	32	428.2	270.6	67	Cnidaria	Anthozoa	Stauriida	Cosmopolitan	22	6
5334	Cyathoclisia	374.5	359.2	1	374.5	340	24	Cnidaria	Anthozoa	Stauriida	Emigrant	NA	NA
5337	Cyathophylloides	452	443.7	9	452	422.9	10	Cnidaria	Anthozoa	Stauriida	Emigrant	9	3
5338	Cyathophyllum	436	385.3	14	450	385.3	41	Cnidaria	Anthozoa	Stauriida	Cosmopolitan	8	4
5339	Cylindrophyllum	407	385.3	17	407	385.3	18	Cnidaria	Anthozoa	Stauriida	Cosmopolitan	9	2
5342	Cystelasma	359.2	333	2	359.2	333	3	Cnidaria	Anthozoa	Stauriida	Immigrant	1	1
5349	Cystiphyllum	436	374.5	25	439	374.5	113	Cnidaria	Anthozoa	Cystiphyllida	Cosmopolitan	14	4
5351	Cystolonsdaleia	311.7	303.9	4	311.7	294.6	5	Cnidaria	Anthozoa	Stauriida	Emigrant	1	1
5360	Debnikiella	385.3	374.5	1	385.3	374.5	1	Cnidaria	Anthozoa		Endemic	NA	NA
5362	Deiracorallium	450	443.7	17	450	443.7	17	Cnidaria	Anthozoa	Stauriida	Endemic	8	1
5365	Dendrostella	397.5	374.5	10	422.9	374.5	35	Cnidaria	Anthozoa	Stauriida	Cosmopolitan	8	4
5370	Depasophyllum	407	385.3	4	407	385.3	4	Cnidaria	Anthozoa	Stauriida	Endemic	2	1
5371	Dialeptophyllum	391.8	385.3	1	391.8	385.3	1	Cnidaria	Anthozoa		Endemic	1	1
5374	Dibunophyllum	340	294.6	37	348	294.6	70	Cnidaria	Anthozoa	Stauriida	Cosmopolitan	2	2
5378	Digonophyllum	397.5	391.8	11	407	385.3	20	Cnidaria	Anthozoa	Cystiphyllida	Cosmopolitan	4	2
5379	Dillerium	299	280	1	299	280	1	Cnidaria	Anthozoa		Endemic	NA	NA
5381	Dinophyllum	443.7	428.2	7	443.7	422.9	17	Cnidaria	Anthozoa	Stauriida	Cosmopolitan	7	3
5383	Diphyphyllum	450	280	11	450	280	23	Cnidaria	Anthozoa	Stauriida	Cosmopolitan	7	3
5385	Diplophyllum	428.2	422.9	3	428.2	422.9	4	Cnidaria	Anthozoa	Stauriida	Cosmopolitan	2	2
5388	Disphyllum	407	374.5	45	428.2	374.5	148	Cnidaria	Anthozoa	Stauriida	Cosmopolitan	18	2
5391	Dohmophyllum	416	391.8	7	416	385.3	29	Cnidaria	Anthozoa	Stauriida	Cosmopolitan	4	2
5393	Donacophyllum	445.6	443.7	1	445.6	443.7	1	Cnidaria	Anthozoa	Stauriida	Endemic	1	1
5395	Dorlodotia	340	333	2	340	311.7	4	Cnidaria	Anthozoa	Stauriida	Emigrant	1	1
5398	Duncanella	428.2	422.9	1	428.2	422.9	1	Cnidaria	Anthozoa	Stauriida	Endemic	1	1
5402	Durhamina	303.9	299	1	303.9	270.6	5	Cnidaria	Anthozoa	Stauriida	Emigrant	NA	NA
5405	Eastonastraea	299	294.6	1	299	294.6	1	Cnidaria	Anthozoa		Endemic	1	1
5408	Edaphophyllum	407	391.8	5	407	391.8	6	Cnidaria	Anthozoa	Cystiphyllida	Immigrant	5	1
5409	Ekvasophyllum	340	333	52	359.2	333	53	Cnidaria	Anthozoa	Stauriida	Immigrant	30	2
5413	Embolophyllum	418.7	411.2	6	418.7	385.3	21	Cnidaria	Anthozoa	Stauriida	Cosmopolitan	4	4
5415	Enallophrentis	416	411.2	1	416	391.8	2	Cnidaria	Anthozoa		Emigrant	NA	NA
5417	Endophyllum	411.2	385.3	2	422.9	374.5	23	Cnidaria	Anthozoa	Stauriida	Cosmopolitan	2	2
5420	Entelophyllum	443.7	416	11	450	407	56	Cnidaria	Anthozoa	Stauriida	Cosmopolitan	8	4
5421	Enterolasma	436	411.2	45	436	397.5	48	Cnidaria	Anthozoa	Stauriida	Emigrant	34	5
5422	Enygmophyllum	348	340	2	348	340	2	Cnidaria	Anthozoa	Stauriida	Endemic	NA	NA
5427	Eridophyllum	407	385.3	34	407	385.3	34	Cnidaria	Anthozoa	Stauriida	Endemic	32	4
5429	Euryphyllum	303.9	270.6	8	303.9	251	12	Cnidaria	Anthozoa	Stauriida	Cosmopolitan	6	3
5430	Evenkiella	443.7	436	2	443.7	407	6	Cnidaria	Anthozoa	Stauriida	Emigrant	2	1
5431	Exilifrons	397.5	385.3	2	407	385.3	3	Cnidaria	Anthozoa	Stauriida	Immigrant	2	2
5434	Faberophyllum	348	333	48	348	333	48	Cnidaria	Anthozoa	Stauriida	Endemic	28	3
5438	Fasciculiamplexus	333	318.1	1	333	318.1	1	Cnidaria	Anthozoa	Stauriida	Endemic	1	1
5439	Fasciculophyllum	348	340	1	359.2	333	81	Cnidaria	Anthozoa	Stauriida	Cosmopolitan	NA	NA
5440	Fasciphyllum	411.2	385.3	2	418.7	385.3	32	Cnidaria	Anthozoa	Stauriida	Cosmopolitan	2	2
5441	Favistina	450	445.6	2	450	443.7	5	Cnidaria	Anthozoa	Stauriida	Cosmopolitan	2	2
5442	Fedorowskicyathus	385.3	374.5	3	385.3	374.5	3	Cnidaria	Anthozoa	Stauriida	Endemic	1	1
5443	Fedorowskiella	299	294.6	1	299	294.6	1	Cnidaria	Anthozoa		Endemic	1	1
5445	Fletcheria	460.9	411.2	15	460.9	385.3	20	Cnidaria	Anthozoa	Cystiphyllida	Cosmopolitan	3	2
5446	Fletcherina	418.7	411.2	2	418.7	411.2	2	Cnidaria	Anthozoa	Stauriida	Endemic	2	1
5461	Goniophyllum	436	422.9	2	436	422.9	5	Cnidaria	Anthozoa	Cystiphyllida	Cosmopolitan	2	1
5462	Gorizdronia	374.5	359.2	1	374.5	359.2	1	Cnidaria	Anthozoa	Stauriida	Endemic	NA	NA
5464	Grabauphyllum	439	436	1	439	436	1	Cnidaria	Anthozoa	Stauriida	Endemic	NA	NA
5466	Grewingkia	459	436	123	459	428.2	143	Cnidaria	Anthozoa	Stauriida	Cosmopolitan	95	6
5468	Grypophyllum	411.2	374.5	13	411.2	374.5	56	Cnidaria	Anthozoa	Stauriida	Cosmopolitan	12	3
5469	Gshelia	299	280	7	306.5	280	10	Cnidaria	Anthozoa	Stauriida	Immigrant	NA	NA
5477	Hadrophyllum	397.5	385.3	2	397.5	385.3	2	Cnidaria	Anthozoa	Stauriida	Endemic	1	1
5479	Hankaxis	385.3	374.5	2	385.3	374.5	3	Cnidaria	Anthozoa	Stauriida	Cosmopolitan	1	1
5482	Hapsiphyllum	391.8	333	21	407	275.6	23	Cnidaria	Anthozoa	Stauriida	Cosmopolitan	19	3
5487	Heintzella	299	275.6	5	299	275.6	6	Cnidaria	Anthozoa	Stauriida	Immigrant	3	2
5488	Helicelasma	450	443.7	3	450	439	9	Cnidaria	Anthozoa	Stauriida	Emigrant	NA	NA
5489	Heliophyllum	407	374.5	92	416	374.5	127	Cnidaria	Anthozoa	Stauriida	Cosmopolitan	71	4
5494	Heritschiella	299	280	1	299	280	1	Cnidaria	Anthozoa	Stauriida	Endemic	NA	NA
5495	Heritschioides	299	280	24	299	265.8	27	Cnidaria	Anthozoa	Stauriida	Emigrant	6	1
5496	Heterocaninia	299	280	5	326.4	280	7	Cnidaria	Anthozoa	Stauriida	Immigrant	NA	NA
5499	Heterophrentis	407	385.3	85	407	385.3	91	Cnidaria	Anthozoa	Stauriida	Cosmopolitan	60	4
5501	Hexagonaria	407	374.5	63	416	374.5	131	Cnidaria	Anthozoa	Stauriida	Cosmopolitan	15	2
5509	Holmophyllum	428.2	422.9	1	436	407	37	Cnidaria	Anthozoa	Cystiphyllida	Cosmopolitan	NA	NA
5510	Holophragma	450	445.6	1	450	428.2	4	Cnidaria	Anthozoa	Stauriida	Emigrant	NA	NA
5511	Homalophyllites	359.2	340	6	359.2	340	6	Cnidaria	Anthozoa	Stauriida	Endemic	1	1
5512	Homalophyllum	397.5	391.8	1	407	391.8	2	Cnidaria	Anthozoa	Stauriida	Immigrant	1	1
5515	Houershanophyllum	397.5	385.3	6	397.5	385.3	6	Cnidaria	Anthozoa	Stauriida	Endemic	3	2
5521	Hunanophrentis	391.8	374.5	11	391.8	374.5	12	Cnidaria	Anthozoa	Stauriida	Emigrant	2	1
5528	Iowaphyllum	385.3	374.5	2	416	374.5	12	Cnidaria	Anthozoa	Stauriida	Immigrant	NA	NA
5531	Ivanovia	311.7	299	3	318.1	265.8	13	Cnidaria	Anthozoa	Stauriida	Cosmopolitan	3	1
5549	Kinkaidia	333	318.1	1	333	318.1	1	Cnidaria	Anthozoa	Stauriida	Endemic	1	1
5554	Klamathastraea	422.9	418.7	1	422.9	418.7	1	Cnidaria	Anthozoa	Stauriida	Endemic	1	1
5555	Kleopatrina	299	280	10	299	280	12	Cnidaria	Anthozoa	Stauriida	Cosmopolitan	1	1
5560	Koninckophyllum	359.2	333	6	359.2	318.1	23	Cnidaria	Anthozoa	Stauriida	Cosmopolitan	6	1
5568	Kunthia	391.8	385.3	3	391.8	385.3	3	Cnidaria	Anthozoa	Stauriida	Endemic	NA	NA
5571	Kyphophyllum	422.9	418.7	3	436	411.2	10	Cnidaria	Anthozoa	Stauriida	Cosmopolitan	3	1
5575	Lambeophyllum	460.9	458	3	460.9	443.7	4	Cnidaria	Anthozoa	Stauriida	Emigrant	3	2
5579	Leonardophyllum	333	318.1	1	333	311.7	2	Cnidaria	Anthozoa	Stauriida	Emigrant	1	1
5584	Liardiphyllum	359.2	348	1	359.2	348	1	Cnidaria	Anthozoa	Stauriida	Endemic	NA	NA
5588	Lithostrotion	359.2	318.1	17	359.2	318.1	88	Cnidaria	Anthozoa	Stauriida	Cosmopolitan	9	2
5589	Lithostrotionella	359.2	318.1	22	359.2	311.7	24	Cnidaria	Anthozoa	Stauriida	Cosmopolitan	14	2
5591	Lobocorallium	453.5	443.7	23	453.5	443.7	23	Cnidaria	Anthozoa	Stauriida	Endemic	5	3
5592	Longiclava	326.4	318.1	1	326.4	318.1	1	Cnidaria	Anthozoa	Stauriida	Endemic	1	1
5597	Lophamplexus	326.4	294.6	15	326.4	294.6	15	Cnidaria	Anthozoa	Stauriida	Endemic	1	1
5599	Lopholasma	385.3	374.5	2	385.3	374.5	2	Cnidaria	Anthozoa	Stauriida	Endemic	NA	NA
5601	Lophophyllidium	326.4	260.4	159	333	251	231	Cnidaria	Anthozoa	Stauriida	Cosmopolitan	33	5
5602	Lophophyllum	348	306.5	30	359.2	306.5	34	Cnidaria	Anthozoa	Stauriida	Immigrant	8	3
5603	Lophotichium	318.1	270.6	33	318.1	270.6	34	Cnidaria	Anthozoa	Stauriida	Cosmopolitan	27	3
5604	Loyolophyllum	397.5	385.3	2	411.2	385.3	12	Cnidaria	Anthozoa	Stauriida	Cosmopolitan	2	1
5607	Lyrielasma	416	385.3	10	416	385.3	53	Cnidaria	Anthozoa	Stauriida	Cosmopolitan	8	3
5609	Lytvolasma	303.9	270.6	2	306.5	260.4	6	Cnidaria	Anthozoa	Stauriida	Cosmopolitan	2	2
5610	Lytvophyllum	299	294.6	2	299	294.6	5	Cnidaria	Anthozoa	Stauriida	Cosmopolitan	2	1
5611	Macgeea	385.3	374.5	44	391.8	374.5	64	Cnidaria	Anthozoa	Stauriida	Immigrant	17	2
5612	Mackenziephyllum	397.5	391.8	1	397.5	391.8	1	Cnidaria	Anthozoa	Cystiphyllida	Endemic	1	1
5626	Meniscophyllum	359.2	348	1	359.2	303.9	3	Cnidaria	Anthozoa	Stauriida	Emigrant	NA	NA
5629	Mesophyllum	397.5	385.3	18	411.2	385.3	46	Cnidaria	Anthozoa	Cystiphyllida	Cosmopolitan	9	3
5631	Metrionaxon	397.5	391.8	1	397.5	391.8	3	Cnidaria	Anthozoa	Stauriida	Cosmopolitan	1	1
5632	Metriophyllum	385.3	340	17	411.2	260.4	34	Cnidaria	Anthozoa	Stauriida	Cosmopolitan	11	3
5634	Microcyclus	397.5	391.8	2	397.5	391.8	2	Cnidaria	Anthozoa	Stauriida	Endemic	1	1
5635	Microplasma	418.7	391.8	8	436	385.3	36	Cnidaria	Anthozoa	Cystiphyllida	Cosmopolitan	6	4
5637	Mictophyllum	385.3	374.5	12	411.2	374.5	15	Cnidaria	Anthozoa	Stauriida	Immigrant	2	2
5641	Mikkwaphyllum	385.3	374.5	4	385.3	374.5	4	Cnidaria	Anthozoa	Stauriida	Endemic	2	1
5643	Minussiella	397.5	385.3	6	397.5	385.3	7	Cnidaria	Anthozoa	Stauriida	Emigrant	4	2
5650	Moravophyllum	397.5	385.3	3	397.5	385.3	3	Cnidaria	Anthozoa	Stauriida	Endemic	NA	NA
5651	Mucophyllum	422.9	407	5	436	385.3	25	Cnidaria	Anthozoa	Stauriida	Cosmopolitan	5	3
5654	Nadotia	391.8	385.3	2	397.5	385.3	4	Cnidaria	Anthozoa	Stauriida	Immigrant	2	1
5656	Nalivkinella	397.5	391.8	1	397.5	359.2	7	Cnidaria	Anthozoa	Stauriida	Emigrant	1	1
5661	Neaxon	416	411.2	1	416	306.5	7	Cnidaria	Anthozoa	Stauriida	Emigrant	1	1
5671	Neokoninckophyllum	318.1	305	7	318.1	305	8	Cnidaria	Anthozoa	Stauriida	Immigrant	6	2
5673	Neomphyma	416	411.2	9	416	391.8	38	Cnidaria	Anthozoa	Stauriida	Emigrant	8	2
5675	Neospongophylloides	391.8	385.3	1	391.8	385.3	3	Cnidaria	Anthozoa	Stauriida	Cosmopolitan	1	1
5681	Neotryplasma	453.5	452	1	453.5	452	1	Cnidaria	Anthozoa	Cystiphyllida	Endemic	1	1
5683	Neozaphrentis	450	333	37	450	333	38	Cnidaria	Anthozoa	Stauriida	Cosmopolitan	15	5
5692	Nipponophyllum	422.9	418.7	1	422.9	407	5	Cnidaria	Anthozoa	Cystiphyllida	Emigrant	NA	NA
5709	Orthophyllum	422.9	418.7	1	450	418.7	3	Cnidaria	Anthozoa		Immigrant	1	1
5712	Palaearaea	439	436	1	439	436	1	Cnidaria	Anthozoa	Stauriida	Endemic	1	1
5714	Palaeocyclus	436	428.2	11	436	428.2	13	Cnidaria	Anthozoa	Cystiphyllida	Cosmopolitan	10	2
5717	Palaeophyllum	453.5	418.7	41	453.5	418.7	59	Cnidaria	Anthozoa	Stauriida	Cosmopolitan	15	3
5721	Paliphyllum	459	436	3	459	436	3	Cnidaria	Anthozoa	Stauriida	Endemic	2	2
5723	Pantophyllum	385.3	374.5	11	385.3	374.5	11	Cnidaria	Anthozoa		Endemic	1	1
5725	Pararachnastraea	299	270.6	7	299	270.6	7	Cnidaria	Anthozoa	Stauriida	Endemic	5	2
5734	Paraduplophyllum	299	270.6	67	311.7	270.6	71	Cnidaria	Anthozoa	Stauriida	Immigrant	39	4
5736	Paraheritschioides	299	275.6	11	299	275.6	12	Cnidaria	Anthozoa	Stauriida	Immigrant	8	2
5739	Paralleynia	299	294.6	3	299	294.6	3	Cnidaria	Anthozoa	Stauriida	Endemic	3	1
5745	Parasmithiphyllum	385.3	374.5	4	385.3	374.5	4	Cnidaria	Anthozoa	Stauriida	Endemic	2	2
5755	Parvaxon	333	318.1	1	333	318.1	1	Cnidaria	Anthozoa		Endemic	1	1
5759	Peneckiella	385.3	374.5	32	416	374.5	52	Cnidaria	Anthozoa	Stauriida	Immigrant	17	2
5763	Peripaedium	391.8	385.3	4	397.5	385.3	7	Cnidaria	Anthozoa	Stauriida	Immigrant	4	1
5765	Petalaxis	311.7	280	35	326.4	275.6	45	Cnidaria	Anthozoa	Stauriida	Cosmopolitan	14	2
5770	Petrozium	443.7	418.7	2	443.7	418.7	4	Cnidaria	Anthozoa	Stauriida	Cosmopolitan	2	2
5772	Phacellophyllum	385.3	374.5	12	407	374.5	17	Cnidaria	Anthozoa	Stauriida	Immigrant	4	1
5774	Phaulactis	450	407	6	450	407	49	Cnidaria	Anthozoa	Stauriida	Cosmopolitan	1	1
5775	Phillipsastrea	397.5	374.5	51	416	374.5	110	Cnidaria	Anthozoa	Stauriida	Cosmopolitan	32	3
5778	Piceaphyllum	385.3	374.5	15	385.3	374.5	15	Cnidaria	Anthozoa		Endemic	1	1
5799	Prismatophyllum	407	374.5	2	411.2	374.5	9	Cnidaria	Anthozoa	Stauriida	Immigrant	2	2
5800	Prodarwinia	436	428.2	1	436	428.2	1	Cnidaria	Anthozoa		Endemic	1	1
5819	Pseudamplexus	418.7	411.2	3	436	391.8	54	Cnidaria	Anthozoa	Stauriida	Cosmopolitan	3	1
5820	Pseudoamplexus	407	397.5	1	439	397.5	5	Cnidaria	Anthozoa		Immigrant	1	1
5822	Pseudoblothrophyllum	416	411.2	18	416	411.2	18	Cnidaria	Anthozoa	Stauriida	Endemic	10	1
5830	Pseudodorlodotia	340	333	3	340	333	3	Cnidaria	Anthozoa	Stauriida	Endemic	NA	NA
5831	Pseudogrypophyllum	416	411.2	2	416	397.5	3	Cnidaria	Anthozoa	Stauriida	Emigrant	2	1
5843	Pseudowannerophyllum	303.9	275.6	4	306.5	275.6	6	Cnidaria	Anthozoa	Stauriida	Cosmopolitan	2	1
5846	Psydracophyllum	397.5	385.3	7	407	385.3	9	Cnidaria	Anthozoa	Stauriida	Immigrant	6	2
5848	Ptychophyllum	436	374.5	16	436	374.5	20	Cnidaria	Anthozoa	Stauriida	Cosmopolitan	3	3
5850	Pycnactis	436	422.9	3	445.6	422.9	14	Cnidaria	Anthozoa	Stauriida	Cosmopolitan	1	1
5852	Pycnostylus	436	411.2	12	436	407	19	Cnidaria	Anthozoa	Stauriida	Cosmopolitan	12	3
5860	Ramulophyllum	416	411.2	1	418.7	411.2	4	Cnidaria	Anthozoa	Stauriida	Immigrant	1	1
5862	Redstonea	397.5	391.8	3	397.5	391.8	3	Cnidaria	Anthozoa	Stauriida	Endemic	3	1
5868	Rhegmaphyllum	439	436	1	443.7	418.7	9	Cnidaria	Anthozoa	Stauriida	Cosmopolitan	1	1
5871	Rhizophyllum	422.9	397.5	4	436	385.3	53	Cnidaria	Anthozoa	Cystiphyllida	Cosmopolitan	3	3
5872	Rhytidolasma	391.8	385.3	1	391.8	385.3	1	Cnidaria	Anthozoa		Endemic	1	1
5875	Rotiphyllum	359.2	340	11	359.2	303.9	30	Cnidaria	Anthozoa	Stauriida	Cosmopolitan	8	3
5880	Rylstonia	359.2	340	7	359.2	318.1	16	Cnidaria	Anthozoa	Stauriida	Cosmopolitan	1	1
5883	Salvadorea	453.5	443.7	45	453.5	443.7	45	Cnidaria	Anthozoa	Stauriida	Endemic	40	2
5887	Scenophyllum	407	391.8	2	407	391.8	2	Cnidaria	Anthozoa	Stauriida	Endemic	2	2
5890	Schlotheimophyllum	443.7	436	2	443.7	422.9	6	Cnidaria	Anthozoa	Stauriida	Emigrant	1	1
5894	Sciophyllum	340	333	2	340	333	2	Cnidaria	Anthozoa	Stauriida	Endemic	2	2
5901	Shastaphyllum	422.9	418.7	2	422.9	418.7	2	Cnidaria	Anthozoa	Stauriida	Endemic	2	1
5907	Siphonodendron	340	333	36	391.8	311.7	112	Cnidaria	Anthozoa	Stauriida	Cosmopolitan	23	1
5909	Siphonophrentis	407	385.3	17	407	385.3	36	Cnidaria	Anthozoa	Stauriida	Cosmopolitan	16	2
5910	Siphonophyllia	374.5	359.2	6	374.5	333	34	Cnidaria	Anthozoa	Stauriida	Emigrant	NA	NA
5914	Smithicyathus	385.3	374.5	5	385.3	374.5	5	Cnidaria	Anthozoa		Endemic	3	1
5915	Smithiphyllum	385.3	374.5	77	397.5	374.5	86	Cnidaria	Anthozoa	Stauriida	Immigrant	32	2
5917	Sociophyllum	397.5	374.5	11	407	374.5	35	Cnidaria	Anthozoa	Stauriida	Cosmopolitan	9	2
5931	Spongonaria	407	397.5	5	407	397.5	7	Cnidaria	Anthozoa	Stauriida	Cosmopolitan	2	1
5932	Spongophylloides	418.7	411.2	2	428.2	407	34	Cnidaria	Anthozoa	Stauriida	Cosmopolitan	2	2
5933	Spongophyllum	418.7	397.5	6	418.7	385.3	44	Cnidaria	Anthozoa	Stauriida	Cosmopolitan	6	3
5935	Stauromatidium	418.7	411.2	5	418.7	407	6	Cnidaria	Anthozoa		Emigrant	5	3
5937	Stelechophyllum	340	333	1	348	333	2	Cnidaria	Anthozoa	Stauriida	Immigrant	1	1
5941	Stereolasma	416	385.3	61	416	385.3	62	Cnidaria	Anthozoa	Stauriida	Cosmopolitan	53	3
5944	Stereostylus	311.7	299	25	318.1	260.4	28	Cnidaria	Anthozoa	Stauriida	Cosmopolitan	1	1
5947	Stikineastraea	299	294.6	2	299	294.6	2	Cnidaria	Anthozoa		Endemic	2	1
5951	Streptelasma	460.9	374.5	146	460.9	374.5	179	Cnidaria	Anthozoa	Stauriida	Cosmopolitan	100	6
5954	Stringophyllum	397.5	385.3	7	418.7	385.3	61	Cnidaria	Anthozoa	Stauriida	Cosmopolitan	5	2
5955	Strombodes	443.7	411.2	5	443.7	411.2	12	Cnidaria	Anthozoa	Stauriida	Cosmopolitan	5	3
5956	Stylastraea	299	280	1	299	280	3	Cnidaria	Anthozoa	Stauriida	Cosmopolitan	NA	NA
5957	Stylopleura	416	411.2	14	428.2	411.2	16	Cnidaria	Anthozoa	Stauriida	Immigrant	11	2
5969	Sychnoelasma	348	340	2	359.2	340	22	Cnidaria	Anthozoa	Stauriida	Immigrant	2	1
5972	Synamplexoides	436	428.2	2	436	428.2	2	Cnidaria	Anthozoa		Endemic	2	1
5974	Synaptophyllum	407	391.8	16	407	391.8	21	Cnidaria	Anthozoa	Stauriida	Immigrant	16	2
5975	Syringaxon	422.9	391.8	6	428.2	359.2	42	Cnidaria	Anthozoa	Stauriida	Cosmopolitan	4	3
5977	Tabularia	428.2	422.9	1	439	422.9	8	Cnidaria	Anthozoa	Stauriida	Immigrant	NA	NA
5978	Tabulophyllum	391.8	374.5	53	407	359.2	97	Cnidaria	Anthozoa	Stauriida	Cosmopolitan	13	3
5981	Taimyrophyllum	411.2	391.8	6	416	391.8	12	Cnidaria	Anthozoa	Stauriida	Cosmopolitan	4	1
5986	Tarphyphyllum	385.3	374.5	17	385.3	374.5	17	Cnidaria	Anthozoa	Stauriida	Endemic	9	2
5989	Tawuphyllum	397.5	391.8	9	397.5	391.8	9	Cnidaria	Anthozoa		Endemic	3	2
5990	Temnophyllum	391.8	374.5	18	397.5	374.5	98	Cnidaria	Anthozoa	Stauriida	Cosmopolitan	9	2
5996	Thamnophyllum	397.5	374.5	22	411.2	374.5	81	Cnidaria	Anthozoa	Stauriida	Cosmopolitan	19	3
6004	Thysanophyllum	348	280	4	359.2	280	13	Cnidaria	Anthozoa	Stauriida	Cosmopolitan	2	1
6005	Timania	348	340	1	348	284.4	4	Cnidaria	Anthozoa	Stauriida	Emigrant	1	1
6009	Tonkinaria	416	411.2	3	416	411.2	3	Cnidaria	Anthozoa	Stauriida	Endemic	3	1
6010	Toquimaphyllum	416	411.2	3	422.9	411.2	6	Cnidaria	Anthozoa	Stauriida	Immigrant	2	1
6014	Trapezophyllum	385.3	374.5	1	407	374.5	3	Cnidaria	Anthozoa	Stauriida	Immigrant	1	1
6015	Traskina	299	280	1	299	280	1	Cnidaria	Anthozoa		Endemic	NA	NA
6019	Trochophyllum	359.2	340	10	359.2	306.5	14	Cnidaria	Anthozoa	Stauriida	Cosmopolitan	7	2
6023	Tryplasma	450	411.2	33	450	270.6	168	Cnidaria	Anthozoa	Cystiphyllida	Cosmopolitan	24	3
6027	Turbinatocanina	333	318.1	1	333	318.1	1	Cnidaria	Anthozoa		Endemic	NA	NA
6028	Turbophyllum	340	333	5	340	333	5	Cnidaria	Anthozoa	Stauriida	Endemic	5	1
6030	Ufimia	348	340	2	407	251	38	Cnidaria	Anthozoa	Stauriida	Cosmopolitan	2	2
6034	Utaratuia	397.5	391.8	5	397.5	391.8	7	Cnidaria	Anthozoa	Stauriida	Cosmopolitan	2	1
6038	Vepresiphyllum	391.8	385.3	2	391.8	385.3	2	Cnidaria	Anthozoa	Stauriida	Endemic	2	1
6041	Vesiculophyllum	359.2	340	9	359.2	340	9	Cnidaria	Anthozoa	Stauriida	Endemic	3	1
6046	Waagenophyllum	265.8	260.4	1	284.4	251	46	Cnidaria	Anthozoa	Stauriida	Cosmopolitan	NA	NA
6047	Wapitiphyllum	385.3	374.5	8	385.3	374.5	8	Cnidaria	Anthozoa	Stauriida	Endemic	4	2
6050	Wenlockia	418.7	416	1	426.2	416	2	Cnidaria	Anthozoa	Cystiphyllida	Immigrant	1	1
6059	Wilsonastraea	299	294.6	1	299	294.6	1	Cnidaria	Anthozoa		Endemic	1	1
6061	Wintunastraea	422.9	418.7	1	422.9	418.7	1	Cnidaria	Anthozoa	Stauriida	Endemic	1	1
6067	Xystriphyllum	416	391.8	9	416	385.3	44	Cnidaria	Anthozoa	Stauriida	Cosmopolitan	9	5
6072	Yatsengia	299	280	5	299	265.8	34	Cnidaria	Anthozoa	Stauriida	Emigrant	NA	NA
6080	Zaphrenthis	439	333	37	439	311.7	74	Cnidaria	Anthozoa	Stauriida	Cosmopolitan	30	5
6081	Zaphrentites	359.2	318.1	59	359.2	318.1	91	Cnidaria	Anthozoa	Stauriida	Cosmopolitan	7	2
6084	Zaphriphyllum	348	340	1	348	340	1	Cnidaria	Anthozoa	Stauriida	Endemic	NA	NA
6088	Zelophyllia	416	411.2	1	416	411.2	1	Cnidaria	Anthozoa	Stauriida	Endemic	1	1
6089	Zelophyllum	428.2	416	5	439	407	29	Cnidaria	Anthozoa	Stauriida	Cosmopolitan	4	2
6116	Actinacis	58.7	23.03	3	130	23.03	103	Cnidaria	Anthozoa	Scleractinia	Cosmopolitan	2	1
6117	Actinaraea	112	99.6	1	189.6	85.8	78	Cnidaria	Anthozoa	Scleractinia	Cosmopolitan	1	1
6126	Agathiphyllia	112	99.6	1	112	15.97	44	Cnidaria	Anthozoa	Scleractinia	Emigrant	1	1
6134	Alpinophyllia	216.5	203.6	2	216.5	199.6	6	Cnidaria	Anthozoa	Scleractinia	Cosmopolitan	2	1
6138	Ampakabastraea	216.5	203.6	1	216.5	155.7	13	Cnidaria	Anthozoa	Scleractinia	Emigrant	1	1
6152	Anthostylis	216.5	199.6	5	216.5	199.6	11	Cnidaria	Anthozoa	Scleractinia	Cosmopolitan	4	1
6153	Antiguastrea	33.9	23.03	3	155.7	13.65	64	Cnidaria	Anthozoa	Scleractinia	Cosmopolitan	3	2
6178	Astraeomorpha	237	199.6	20	237	199.6	108	Cnidaria	Anthozoa	Scleractinia	Cosmopolitan	13	2
6182	Astrhelia	37.2	0.0117	3	37.2	0.0117	13	Cnidaria	Anthozoa	Scleractinia	Cosmopolitan	1	1
6183	Astrocoenia	216.5	1.806	6	216.5	1.806	101	Cnidaria	Anthozoa	Scleractinia	Cosmopolitan	4	1
6189	Aulastraeopora	112	99.6	1	125	99.6	9	Cnidaria	Anthozoa	Scleractinia	Immigrant	1	1
6192	Axosmilia	112	99.6	1	175.6	93.5	120	Cnidaria	Anthozoa	Scleractinia	Cosmopolitan	1	1
6218	Budaia	112	99.6	1	125	99.6	4	Cnidaria	Anthozoa	Scleractinia	Immigrant	1	1
6221	Calamophyllia	112	99.6	1	167.7	15.97	45	Cnidaria	Anthozoa	Scleractinia	Cosmopolitan	1	1
6241	Ceriostella	237	228	1	237	228	1	Cnidaria	Anthozoa	Scleractinia	Endemic	1	1
6246	Chondrocoenia	216.5	199.6	8	216.5	183	52	Cnidaria	Anthozoa	Scleractinia	Emigrant	5	2
6250	Cladophyllia	112	99.6	1	189.6	65.5	110	Cnidaria	Anthozoa	Scleractinia	Cosmopolitan	1	1
6255	Coccophyllum	216.5	203.6	1	216.5	183	10	Cnidaria	Anthozoa	Scleractinia	Emigrant	1	1
6261	Coenastraea	171.6	167.7	2	189.6	155.7	8	Cnidaria	Anthozoa	Scleractinia	Cosmopolitan	1	1
6291	Crassistella	216.5	203.6	12	216.5	199.6	21	Cnidaria	Anthozoa	Scleractinia	Cosmopolitan	7	2
6298	Cuifastraea	237	228	1	237	183	10	Cnidaria	Anthozoa	Scleractinia	Emigrant	1	1
6299	Cuifia	216.5	203.6	2	228	199.6	22	Cnidaria	Anthozoa	Scleractinia	Immigrant	2	1
6304	Cyathocoenia	216.5	199.6	3	245	196.5	14	Cnidaria	Anthozoa	Scleractinia	Cosmopolitan	2	1
6305	Cyathophora	112	99.6	1	171.6	93.5	130	Cnidaria	Anthozoa	Scleractinia	Cosmopolitan	1	1
6307	Cyathophylliopsis	175.6	171.6	1	175.6	167.7	4	Cnidaria	Anthozoa	Scleractinia	Emigrant	NA	NA
6308	Cyathoseris	58.7	55.8	2	83.5	0.0117	52	Cnidaria	Anthozoa	Scleractinia	Cosmopolitan	1	1
6314	Cyclolites	48.6	40.4	1	416	33.9	16	Cnidaria	Anthozoa	Scleractinia	Cosmopolitan	NA	NA
6330	Dasmia	37.2	33.9	1	37.2	33.9	1	Cnidaria	Anthozoa	Scleractinia	Endemic	NA	NA
6354	Dictyaraea	70.6	65.5	4	70.6	0.0117	10	Cnidaria	Anthozoa	Scleractinia	Emigrant	NA	NA
6357	Dimorpharaea	112	99.6	1	175.6	93.5	63	Cnidaria	Anthozoa	Scleractinia	Cosmopolitan	1	1
6382	Discotrochus	48.6	37.2	30	65.5	15.97	34	Cnidaria	Anthozoa	Scleractinia	Cosmopolitan	30	4
6383	Distichomeandra	216.5	199.6	9	228	183	38	Cnidaria	Anthozoa	Scleractinia	Cosmopolitan	5	2
6384	Distichoflabellum	216.5	203.6	1	216.5	199.6	2	Cnidaria	Anthozoa	Scleractinia	Cosmopolitan	1	1
6385	Distichophyllia	216.5	199.6	17	245	199.6	66	Cnidaria	Anthozoa	Scleractinia	Immigrant	15	2
6408	Elephantaria	112	99.6	1	136.4	33.9	24	Cnidaria	Anthozoa	Scleractinia	Cosmopolitan	1	1
6426	Eugyra	112	99.6	1	140.2	99.6	90	Cnidaria	Anthozoa	Scleractinia	Immigrant	1	1
6444	Felixigyra	112	99.6	1	150.8	70.6	35	Cnidaria	Anthozoa	Scleractinia	Cosmopolitan	1	1
6459	Gablonzeria	216.5	199.6	14	237	199.6	48	Cnidaria	Anthozoa	Scleractinia	Immigrant	8	2
6479	Guembelastraea	203.6	199.6	1	228	199.6	10	Cnidaria	Anthozoa	Scleractinia	Immigrant	1	1
6499	Heterocoenia	112	99.6	1	155.7	40.4	33	Cnidaria	Anthozoa	Scleractinia	Cosmopolitan	1	1
6539	Kompsasteria	216.5	203.6	1	216.5	199.6	2	Cnidaria	Anthozoa	Scleractinia	Cosmopolitan	1	1
6541	Kuhnastraea	216.5	199.6	13	216.5	199.6	25	Cnidaria	Anthozoa	Scleractinia	Cosmopolitan	4	2
6550	Latiastrea	112	99.6	3	164.7	93.5	71	Cnidaria	Anthozoa	Scleractinia	Cosmopolitan	3	1
6552	Latomeandra	216.5	203.6	2	216.5	37.2	73	Cnidaria	Anthozoa	Scleractinia	Emigrant	NA	NA
6588	Margarastraea	228	203.6	5	228	189.6	8	Cnidaria	Anthozoa	Scleractinia	Emigrant	5	2
6591	Margarosmilia	216.5	203.6	5	245	183	101	Cnidaria	Anthozoa	Scleractinia	Cosmopolitan	2	1
6593	Meandraraea	112	99.6	2	167.7	70.6	40	Cnidaria	Anthozoa	Scleractinia	Cosmopolitan	1	1
6603	Mesomorpha	237	23.03	5	237	23.03	56	Cnidaria	Anthozoa	Scleractinia	Cosmopolitan	5	1
6606	Micrabacia	112	65.5	113	112	61.7	137	Cnidaria	Anthozoa	Scleractinia	Cosmopolitan	11	2
6610	Microsolena	161.2	99.6	7	175.6	70.6	312	Cnidaria	Anthozoa	Scleractinia	Cosmopolitan	7	2
6627	Montlivaltia	228	55.8	9	245	1.806	514	Cnidaria	Anthozoa	Scleractinia	Cosmopolitan	6	1
6628	Morphastrea	112	99.6	1	161.2	65.5	12	Cnidaria	Anthozoa	Scleractinia	Cosmopolitan	1	1
6684	Palaeopsammia	112	55.8	5	140.2	55.8	31	Cnidaria	Anthozoa	Scleractinia	Cosmopolitan	5	2
6687	Palaeastraea	216.5	203.6	7	228	203.6	9	Cnidaria	Anthozoa	Scleractinia	Immigrant	6	2
6689	Pamiroseris	216.5	199.6	12	245	199.6	74	Cnidaria	Anthozoa	Scleractinia	Immigrant	8	2
6720	Phacellocoenia	112	99.6	2	130	55.8	12	Cnidaria	Anthozoa	Scleractinia	Cosmopolitan	2	2
6721	Phacelophyllia	216.5	199.6	5	216.5	183	14	Cnidaria	Anthozoa	Scleractinia	Emigrant	4	1
6722	Phacelostylophyllum	216.5	183	5	216.5	183	33	Cnidaria	Anthozoa	Scleractinia	Cosmopolitan	5	1
6725	Phyllogyra	175.6	171.6	1	175.6	167.7	2	Cnidaria	Anthozoa	Scleractinia	Emigrant	NA	NA
6733	Pinacophyllum	216.5	203.6	2	245	183	38	Cnidaria	Anthozoa	Scleractinia	Cosmopolitan	2	1
6745	Platycoenia	37.2	33.9	1	37.2	13.65	7	Cnidaria	Anthozoa	Scleractinia	Emigrant	NA	NA
6775	Polyphylloseris	112	99.6	1	161.2	65.5	58	Cnidaria	Anthozoa	Scleractinia	Cosmopolitan	1	1
6783	Procyclolites	216.5	203.6	3	237	183	25	Cnidaria	Anthozoa	Scleractinia	Cosmopolitan	2	1
6800	Pseudocoeniopsis	112	99.6	1	175.6	70.6	18	Cnidaria	Anthozoa	Scleractinia	Cosmopolitan	1	1
6816	Recticostastraea	203.6	199.6	1	203.6	199.6	1	Cnidaria	Anthozoa	Scleractinia	Endemic	NA	NA
6822	Retiophyllia	228	199.6	53	245	171.6	279	Cnidaria	Anthozoa	Scleractinia	Cosmopolitan	21	2
6840	Sakalavastraea	183	175.6	1	183	155.7	6	Cnidaria	Anthozoa	Scleractinia	Emigrant	NA	NA
6855	Septastrea	5.332	0.0117	16	228	0.0117	31	Cnidaria	Anthozoa	Scleractinia	Immigrant	15	3
6860	Siderofungia	112	99.6	2	140.2	28.4	26	Cnidaria	Anthozoa	Scleractinia	Cosmopolitan	2	1
6861	Sideroseris	58.7	55.8	1	65.5	40.4	5	Cnidaria	Anthozoa	Scleractinia	Cosmopolitan	1	1
6889	Stichopsammia	37.2	33.9	1	37.2	33.9	1	Cnidaria	Anthozoa	Scleractinia	Endemic	NA	NA
6894	Stuoresimorpha	216.5	203.6	2	216.5	199.6	8	Cnidaria	Anthozoa	Scleractinia	Cosmopolitan	2	1
6896	Stylina	216.5	155.7	3	228	37.2	336	Cnidaria	Anthozoa	Scleractinia	Cosmopolitan	3	2
6897	Stylocoenia	28.4	23.03	1	65.5	13.65	42	Cnidaria	Anthozoa	Scleractinia	Cosmopolitan	1	1
6900	Stylocyathus	99.6	93.5	2	161.2	65.5	7	Cnidaria	Anthozoa	Scleractinia	Cosmopolitan	2	1
6902	Stylophyllopsis	216.5	189.6	3	245	15.97	87	Cnidaria	Anthozoa	Scleractinia	Cosmopolitan	1	1
6903	Stylophyllum	228	203.6	4	228	183	38	Cnidaria	Anthozoa	Scleractinia	Emigrant	4	2
6914	Syzygophyllia	5.332	1.806	1	48.6	1.806	12	Cnidaria	Anthozoa	Scleractinia	Immigrant	1	1
6921	Thamnasteria	237	145.5	33	245	40.4	398	Cnidaria	Anthozoa	Scleractinia	Cosmopolitan	26	3
6924	Thamnoseris	112	99.6	1	175.6	70.6	62	Cnidaria	Anthozoa	Scleractinia	Cosmopolitan	1	1
6929	Thecomeandra	171.6	167.7	2	171.6	145.5	6	Cnidaria	Anthozoa	Scleractinia	Emigrant	1	1
6932	Thecosmilia	228	99.6	14	245	89.3	239	Cnidaria	Anthozoa	Scleractinia	Cosmopolitan	13	2
6933	Thysanus	5.332	1.806	4	37.2	1.806	24	Cnidaria	Anthozoa	Scleractinia	Immigrant	3	3
6935	Tiarasmilia	112	99.6	1	145.5	93.5	5	Cnidaria	Anthozoa	Scleractinia	Cosmopolitan	1	1
6950	Trochoseris	58.7	55.8	1	83.5	15.97	25	Cnidaria	Anthozoa	Scleractinia	Cosmopolitan	1	1
6951	Trochosmilia	112	55.8	4	125	15.97	39	Cnidaria	Anthozoa	Scleractinia	Cosmopolitan	3	3
6963	Turbinolia	65.5	28.4	71	112	28.4	106	Cnidaria	Anthozoa	Scleractinia	Cosmopolitan	48	4
6977	Wadeopsammia	70.6	65.5	1	70.6	65.5	1	Cnidaria	Anthozoa	Scleractinia	Endemic	1	1
6983	Bolboporites	464	460.9	4	464	460.9	5	Cnidaria	Anthozoa		Cosmopolitan	2	2
7031	Arabellites	452	348	10	452	348	14	Annelida	Polychaeta	Eunicemorpha	Cosmopolitan	3	1
7035	Diopatraites	391.8	385.3	1	391.8	385.3	1	Annelida	Polychaeta	Eunicemorpha	Endemic	NA	NA
7040	Eunicites	452	348	3	452	348	3	Annelida	Polychaeta	Eunicemorpha	Endemic	1	1
7059	Nereidavus	453.5	445.6	11	453.5	445.6	11	Annelida	Polychaeta	Eunicemorpha	Endemic	11	2
7063	Oenonites	450	443.7	1	450	443.7	2	Annelida	Polychaeta	Eunicemorpha	Cosmopolitan	NA	NA
7082	Ramphoprion	450	445.6	2	450	445.6	2	Annelida	Polychaeta	Eunicemorpha	Endemic	1	1
7114	Ildraites	359.2	348	1	359.2	348	1	Annelida	Polychaeta	Phyllodocemorpha	Endemic	NA	NA
7171	Diploconcha	83.5	65.5	8	83.5	65.5	8	Annelida	Polychaeta	Serpulimorpha	Endemic	8	1
7181	Hamulus	112	55.8	261	112	55.8	261	Annelida	Polychaeta	Serpulimorpha	Endemic	13	2
7190	Longitubus	99.6	55.8	21	99.6	55.8	21	Annelida	Polychaeta	Serpulimorpha	Endemic	2	2
7198	Ornatoporta	70.6	65.5	1	70.6	65.5	1	Annelida	Polychaeta	Serpulimorpha	Endemic	1	1
7200	Paliurus	58.7	55.8	1	58.7	33.9	2	Annelida	Polychaeta	Serpulimorpha	Emigrant	NA	NA
7216	Rotularia	65.5	40.4	24	189.6	33.9	94	Annelida	Polychaeta	Serpulimorpha	Cosmopolitan	18	3
7224	Serpulites	488.3	416	13	488.3	391.8	51	Annelida	Polychaeta	Serpulimorpha	Cosmopolitan	10	2
7242	Eopolychaetus	457	453.5	1	457	453.5	1	Annelida	Polychaeta		Endemic	NA	NA
7245	Haileyia	460.9	459	1	460.9	459	1	Annelida	Polychaeta		Endemic	1	1
7252	Lecathylus	443.7	418.7	4	443.7	418.7	4	Annelida	Polychaeta		Endemic	4	4
7253	Lercaritubus	265.8	260.4	3	275.6	260.4	5	Porifera	Demospongea	Agelasida	Immigrant	3	2
7256	Microtubus	216.5	203.6	1	237	199.6	27	Annelida	Polychaeta		Immigrant	1	1
7260	Pontobdellopsis	457	453.5	1	457	453.5	1	Annelida	Polychaeta		Endemic	NA	NA
7270	Tubulelloides	348	340	1	348	340	1	Annelida	Polychaeta		Endemic	1	1
7280	Milaculum	459	453.5	3	459	453.5	3	Nematomorpha	Palaeoscolecida		Endemic	NA	NA
7284	Protoscolex	453.5	418.7	5	453.5	418.7	5	Nematomorpha	Palaeoscolecida		Endemic	5	3
7321	Chancelloria	542	496.8	34	542	496.8	171	Problematica	Coeloscleritophora	Chancelloriida	Cosmopolitan	26	5
7388	Clarkeolepis	326.4	318.1	2	326.4	318.1	2	Problematica	Machaeridia	Lepidocoleomorpha	Endemic	1	1
7390	Lepidocoleus	453.5	416	15	478.6	391.8	18				Cosmopolitan	14	3
7391	Plumulites	428.2	422.9	1	478.6	374.5	12	Problematica	Machaeridia	Lepidocoleomorpha	Cosmopolitan	1	1
7393	Turrilepas	348	318.1	3	436	318.1	5	Problematica	Machaeridia		Immigrant	3	2
7400	Diadeloplax	299	280	1	299	280	1	Mollusca	Polyplacophora	Strobilepida	Endemic	1	1
7426	Coleolus	450	385.3	13	542	318.1	21	Problematica			Cosmopolitan	9	3
7432	Cornulitella	348	318.1	8	348	318.1	8	Mollusca	Tentaculita	Cornulitida	Endemic	8	2
7433	Cornulites	459	318.1	91	459	318.1	139	Mollusca	Tentaculita	Cornulitida	Cosmopolitan	78	6
7442	Hyolithellus	542	488.3	13	542	488.3	198	Brachiopoda		Hyolithelminthes	Cosmopolitan	7	3
7446	Phosphannulus	459	340	3	488.3	340	7	Brachiopoda		Hyolithelminthes	Immigrant	3	2
7469	Ellisella	48.6	40.4	2	48.6	40.4	2	Problematica		Volborthellida	Endemic	1	1
7481	Ancienta	450	443.7	3	450	443.7	3	Problematica			Endemic	2	1
7498	Cestites	471.8	464	1	471.8	464	1	Problematica			Endemic	1	1
7509	Enchostoma	326.4	318.1	1	326.4	318.1	1	Problematica			Endemic	1	1
7581	Ptiloncodus	445.6	443.7	1	445.6	443.7	1	Problematica			Endemic	NA	NA
7704	Orthotheca	513	397.5	4	542	391.8	22	Mollusca	Hyolitha	Orthothecida	Cosmopolitan	1	1
7746	Hyolithes	542	333	69	542	311.7	184	Mollusca	Hyolitha	Hyolithida	Cosmopolitan	37	6
7813	Helcionopsis	478.6	445.6	2	513	445.6	3	Mollusca	Tergomya	Tryblidiida	Immigrant	1	1
7820	Tryblidium	478.6	421.3	11	478.6	421.3	14	Mollusca	Tergomya	Tryblidiida	Cosmopolitan	1	1
7823	Cornuella	492.5	488.3	1	492.5	318.1	2	Mollusca	Tergomya	Kiringellida	Emigrant	1	1
7825	Cyrtolites	459	385.3	76	478.6	385.3	84	Mollusca	Tergomya	Cyrtonellida	Cosmopolitan	27	5
7826	Cyrtonella	397.5	391.8	5	397.5	391.8	5	Mollusca	Tergomya	Cyrtonellida	Endemic	NA	NA
7827	Cyrtonellopsis	460.9	459	3	460.9	459	3	Mollusca	Tergomya	Cyrtonellida	Endemic	1	1
7828	Gasconadeoconus	488.3	478.6	6	488.3	478.6	6	Mollusca	Tergomya	Kiringellida	Endemic	5	1
7829	Oriostoma	450	391.8	20	450	391.8	86	Mollusca	Gastropoda	Euomphalina	Cosmopolitan	13	3
7840	Cambrioconus	492.5	488.3	1	492.5	488.3	1	Mollusca	Tergomya	Kiringellida	Endemic	1	1
7841	Hypseloconus	513	471.8	22	513	460.9	25	Mollusca	Tergomya	Hypseloconida	Cosmopolitan	10	4
7845	Shelbyoceras	488.3	478.6	2	488.3	478.6	2	Mollusca	Tergomya	Kiringellida	Endemic	2	2
7846	Yochelsonella	478.6	471.8	1	478.6	471.8	1	Mollusca	Tergomya	Kiringellida	Endemic	1	1
7864	Scenella	542	443.7	59	542	443.7	67	Mollusca	Tergomya		Cosmopolitan	26	2
7874	Pelagiella	542	478.6	15	542	478.6	139	Mollusca	Helcionelloida	Pelagiellida	Cosmopolitan	6	3
7880	Conodia	488.3	478.6	3	488.3	478.6	3	Mollusca		Hemithecellitina	Endemic	2	1
7882	Robustum	492.5	478.6	5	492.5	478.6	5	Mollusca	Polyplacophora		Endemic	3	1
7907	Cycloholcus	501	496.8	1	501	496.8	1	Mollusca	Helcionelloida	Helcionellida	Endemic	1	1
7948	Macroscenella	478.6	458	6	478.6	458	6	Mollusca			Endemic	NA	NA
7966	Orthoconus	492.5	488.3	1	492.5	488.3	1	Mollusca			Endemic	1	1
7967	Ozarkplina	492.5	488.3	1	492.5	488.3	1	Mollusca	Tergomya	Tryblidiida	Endemic	1	1
7968	Palaeoscurria	391.8	385.3	1	411.2	385.3	2	Mollusca	Tergomya		Immigrant	NA	NA
7987	Proteroconus	492.5	488.3	2	492.5	488.3	2	Mollusca	Tergomya	Kiringellida	Endemic	2	1
7989	Pseudomatthevia	501	496.8	1	501	496.8	1	Mollusca			Endemic	NA	NA
8027	Chelodes	492.5	478.6	5	492.5	411.2	11	Mollusca	Polyplacophora		Emigrant	NA	NA
8030	Gotlandochiton	478.6	471.8	3	478.6	426.2	4	Mollusca	Polyplacophora		Emigrant	2	1
8033	Hemithecella	492.5	471.8	17	492.5	471.8	17	Mollusca	Polyplacophora		Endemic	9	1
8034	Ivoechiton	478.6	471.8	4	478.6	70.6	5	Mollusca	Polyplacophora		Emigrant	2	1
8035	Matthevia	496.8	478.6	4	496.8	478.6	4	Mollusca	Polyplacophora		Endemic	2	1
8037	Paleochiton	478.6	471.8	1	478.6	471.8	1	Mollusca	Polyplacophora		Endemic	1	1
8043	Septemchiton	452	445.6	3	452	445.6	3	Mollusca	Polyplacophora		Endemic	3	2
8045	Spicuchelodes	459	458	1	459	458	1	Mollusca	Polyplacophora		Endemic	1	1
8049	Acutichiton	308	275.6	4	308	275.6	4	Mollusca	Polyplacophora	Neoloricata	Endemic	3	1
8053	Arcochiton	308	275.6	3	308	275.6	3	Mollusca	Polyplacophora	Neoloricata	Endemic	3	2
8061	Chauliochiton	299	268	2	299	268	2	Mollusca	Polyplacophora	Neoloricata	Endemic	2	2
8076	Glaphurochiton	308	275.6	2	308	275.6	2	Mollusca	Polyplacophora	Neoloricata	Endemic	1	1
8078	Gryphochiton	299	275.6	2	299	275.6	2	Mollusca	Polyplacophora	Neoloricata	Endemic	2	2
8081	Helminthochiton	457	275.6	5	457	275.6	6	Mollusca	Polyplacophora	Neoloricata	Cosmopolitan	4	3
8113	Pterochiton	340	280	7	340	280	8	Mollusca	Polyplacophora	Neoloricata	Cosmopolitan	4	2
8117	Soleachiton	275.6	270.6	4	275.6	270.6	4	Mollusca	Polyplacophora	Neoloricata	Endemic	4	1
8125	Anisotechnophorus	488.3	478.6	1	488.3	478.6	1	Mollusca	Rostroconchia	Ribeirioida	Endemic	NA	NA
8131	Ischyrinia	542	445.6	5	542	445.6	5	Mollusca	Rostroconchia	Ribeirioida	Endemic	1	1
8133	Myocaris	445.6	443.7	1	445.6	443.7	1	Mollusca	Rostroconchia	Ribeirioida	Endemic	NA	NA
8141	Ribeiria	488.3	471.8	8	501	471.8	17	Mollusca	Rostroconchia	Ribeirioida	Cosmopolitan	1	1
8144	Technophorus	453.5	450	2	478.6	450	3	Mollusca	Rostroconchia	Ribeirioida	Immigrant	2	1
8149	Aphelakardia	359.2	340	8	359.2	340	8	Mollusca	Rostroconchia	Conocardiida	Endemic	3	1
8150	Arceodomus	326.4	275.6	3	326.4	275.6	3	Mollusca	Rostroconchia	Conocardiida	Endemic	3	2
8151	Bigalea	422.9	418.7	1	422.9	418.7	1	Mollusca	Rostroconchia	Conocardiida	Endemic	1	1
8153	Cassowarioides	428.2	411.2	5	428.2	411.2	5	Mollusca	Rostroconchia	Conocardiida	Endemic	2	1
8154	Conocardium	460.9	270.6	46	464	265.8	90	Mollusca	Rostroconchia	Conocardiida	Cosmopolitan	29	6
8155	Eopteria	478.6	458	27	478.6	458	27	Mollusca	Rostroconchia	Conocardiida	Endemic	4	2
8156	Euchasma	478.6	471.8	3	478.6	471.8	3	Mollusca	Rostroconchia	Conocardiida	Endemic	1	1
8157	Hippocardia	407	318.1	10	411.2	318.1	21	Mollusca	Rostroconchia	Conocardiida	Cosmopolitan	4	3
8158	Mulceodens	436	422.9	8	436	422.9	9	Mollusca	Rostroconchia	Conocardiida	Emigrant	7	2
8159	Nehedia	428.2	418.7	7	428.2	418.7	7	Mollusca	Rostroconchia	Conocardiida	Endemic	6	2
8160	Pojetaconcha	464	460.9	1	464	460.9	1	Mollusca	Rostroconchia	Conocardiida	Endemic	NA	NA
8161	Pseudobigalea	308	299	2	308	299	2	Mollusca	Rostroconchia	Conocardiida	Endemic	NA	NA
8162	Pseudoconocardium	318.1	299	7	318.1	260.4	9	Mollusca	Rostroconchia	Conocardiida	Emigrant	4	1
8163	Pseudomulceodens	348	340	7	348	340	8	Mollusca	Rostroconchia	Conocardiida	Cosmopolitan	1	1
8169	Calstevenus	284.4	275.6	6	284.4	275.6	6	Mollusca	Scaphopoda	Gadilida	Endemic	NA	NA
8185	Plagioglypta	340	247.4	47	359.2	237	57	Mollusca	Scaphopoda	Dentaliida	Cosmopolitan	29	5
8187	Prodentalium	308	251	39	308	161.2	72	Mollusca	Scaphopoda	Dentaliida	Cosmopolitan	28	3
8192	Rhytiodentalium	422.9	418.7	1	422.9	418.7	1	Mollusca	Scaphopoda	Dentaliida	Endemic	NA	NA
8217	Dicricoconus	407	397.5	3	428.2	374.5	48	Mollusca	Tentaculita	Volynitida	Cosmopolitan	1	1
8223	Multiconus	407	397.5	1	416	385.3	6	Mollusca	Tentaculita	Tentaculitida	Cosmopolitan	1	1
8234	Tentaculites	488.3	348	174	488.3	348	402	Mollusca	Tentaculita	Tentaculitida	Cosmopolitan	126	7
8237	Tripartites	340	333	1	391.8	333	3	Mollusca	Tentaculita	Tentaculitida	Immigrant	NA	NA
8240	Uniconus	407	397.5	2	416	385.3	6	Mollusca	Tentaculita	Tentaculitida	Cosmopolitan	1	1
8246	Homoctenus	397.5	391.8	2	416	374.5	24	Mollusca	Tentaculita	Homoctenida	Cosmopolitan	1	1
8251	Costulatostyliolina	397.5	391.8	1	407	391.8	3	Mollusca	Tentaculita	Nowakiida	Immigrant	NA	NA
8258	Nowakia	416	374.5	26	416	374.5	221	Mollusca	Tentaculita	Nowakiida	Cosmopolitan	21	5
8262	Striatostyliolina	407	385.3	4	407	385.3	19	Mollusca	Tentaculita	Nowakiida	Cosmopolitan	3	3
8264	Styliolina	450	348	87	450	348	142	Mollusca	Tentaculita	Styliolinida	Cosmopolitan	59	5
8275	Clisospira	478.6	422.9	3	478.6	422.9	10	Mollusca	Paragastropoda	Mimospirida	Cosmopolitan	2	2
8278	Helicotis	478.6	471.8	1	478.6	471.8	1	Mollusca	Paragastropoda	Mimospirida	Endemic	1	1
8283	Laeogyra	471.8	464	1	471.8	443.7	3	Mollusca	Paragastropoda	Mimospirida	Emigrant	1	1
8285	Matherella	496.8	488.3	3	501	488.3	4	Mollusca	Paragastropoda	Mimospirida	Immigrant	2	2
8287	Mimospira	478.6	464	2	488.3	421.3	5	Mollusca	Paragastropoda	Mimospirida	Cosmopolitan	1	1
8288	Omphalocirrus	397.5	385.3	7	411.2	385.3	14	Mollusca	Gastropoda	Euomphalina	Cosmopolitan	1	1
8289	Onychochilus	416	411.2	1	436	411.2	10	Mollusca	Paragastropoda	Mimospirida	Immigrant	1	1
8293	Procrucibulum	407	397.5	1	407	397.5	1	Mollusca	Paragastropoda	Mimospirida	Endemic	1	1
8296	Scaevogyra	492.5	488.3	3	501	488.3	4	Mollusca	Paragastropoda	Mimospirida	Immigrant	3	2
8306	Aglaoglypta	385.3	374.5	2	391.8	359.2	12	Mollusca	Gastropoda	Bellerophontida	Cosmopolitan	1	1
8311	Bellerophon	457	260.4	169	478.6	250.4	296	Mollusca	Gastropoda	Bellerophontida	Cosmopolitan	113	7
8316	Bucanella	488.3	428.2	11	488.3	397.5	18	Mollusca	Gastropoda	Bellerophontida	Cosmopolitan	10	4
8317	Bucania	464	436	65	488.3	397.5	87	Mollusca	Gastropoda	Bellerophontida	Cosmopolitan	12	6
8318	Bucanopsis	457	306.5	20	457	306.5	34	Mollusca	Gastropoda	Bellerophontida	Cosmopolitan	10	3
8319	Carinaropsis	460.9	453.5	18	460.9	411.2	19	Mollusca	Gastropoda	Bellerophontida	Emigrant	1	1
8321	Chippewaella	501	496.8	1	501	496.8	1	Mollusca	Gastropoda		Endemic	NA	NA
8325	Crenistriella	397.5	385.3	6	397.5	385.3	6	Mollusca	Gastropoda	Bellerophontida	Endemic	2	2
8327	Cymatospira	333	299	42	333	299	43	Mollusca	Gastropoda	Bellerophontida	Emigrant	3	3
8330	Eobucania	488.3	478.6	2	488.3	478.6	7	Mollusca	Gastropoda	Bellerophontida	Cosmopolitan	NA	NA
8332	Euphemites	407	251	196	407	251	238	Mollusca	Gastropoda	Bellerophontida	Cosmopolitan	75	7
8333	Euphemitopsis	294.6	265.8	14	294.6	265.8	14	Mollusca	Gastropoda	Bellerophontida	Endemic	1	1
8337	Groomodiscus	471.8	464	2	471.8	464	3	Mollusca	Gastropoda	Bellerophontida	Cosmopolitan	2	2
8342	Knightites	359.2	270.6	8	359.2	270.6	9	Mollusca	Gastropoda	Bellerophontida	Cosmopolitan	5	3
8343	Kodymites	416	411.2	1	422.9	407	4	Mollusca	Gastropoda	Bellerophontida	Cosmopolitan	1	1
8344	Kokenospira	457	452	8	464	251	13	Mollusca	Gastropoda	Bellerophontida	Cosmopolitan	NA	NA
8346	Liljevallospira	428.2	422.9	1	428.2	422.9	3	Mollusca	Gastropoda	Bellerophontida	Cosmopolitan	1	1
8347	Megalomphala	464	443.7	4	478.6	411.2	16	Mollusca	Gastropoda	Bellerophontida	Cosmopolitan	2	2
8348	Merriamites	407	391.8	3	407	391.8	3	Mollusca	Gastropoda	Bellerophontida	Endemic	NA	NA
8353	Owenella	492.5	488.3	2	492.5	488.3	2	Mollusca	Helcionelloida	Helcionellida	Endemic	1	1
8355	Patellilabia	340	284.4	15	340	284.4	16	Mollusca	Gastropoda	Bellerophontida	Emigrant	1	1
8356	Patellostium	305	299	1	374.5	299	3	Mollusca	Gastropoda	Bellerophontida	Immigrant	NA	NA
8358	Peelerophon	478.6	471.8	3	488.3	471.8	16	Mollusca	Gastropoda	Bellerophontida	Immigrant	3	2
8359	Pharetrolites	428.2	418.7	2	428.2	411.2	13	Mollusca	Gastropoda	Bellerophontida	Cosmopolitan	1	1
8360	Pharkidonotus	326.4	268	48	326.4	268	50	Mollusca	Gastropoda	Bellerophontida	Cosmopolitan	16	5
8361	Phragmolites	460.9	443.7	76	471.8	443.7	79	Mollusca	Gastropoda	Bellerophontida	Cosmopolitan	17	4
8362	Phragmosphaera	421.3	385.3	3	422.9	385.3	4	Mollusca	Gastropoda	Bellerophontida	Immigrant	NA	NA
8364	Plectonotus	421.3	411.2	2	436	374.5	31	Mollusca	Gastropoda	Bellerophontida	Cosmopolitan	NA	NA
8365	Praematuratropis	397.5	391.8	4	397.5	391.8	4	Mollusca	Gastropoda	Bellerophontida	Endemic	NA	NA
8368	Pterotheca	460.9	445.6	14	460.9	428.2	18	Mollusca	Gastropoda	Bellerophontida	Emigrant	2	2
8369	Ptomatis	397.5	340	4	407	340	11	Mollusca	Gastropoda	Bellerophontida	Immigrant	2	2
8371	Ptychosphaera	421.3	418.7	1	436	397.5	7	Mollusca	Gastropoda	Bellerophontida	Cosmopolitan	NA	NA
8372	Retispira	397.5	265.8	117	411.2	251	168	Mollusca	Gastropoda	Bellerophontida	Cosmopolitan	57	5
8374	Salpingostoma	460.9	426.2	45	460.9	426.2	47	Mollusca	Gastropoda	Bellerophontida	Cosmopolitan	3	3
8377	Sinuella	496.8	492.5	1	496.8	492.5	1	Mollusca	Tergomya	Cyrtonellida	Endemic	1	1
8378	Sinuites	460.9	443.7	99	478.6	443.7	111	Mollusca	Gastropoda	Bellerophontida	Cosmopolitan	42	4
8379	Sinuitina	407	299	11	411.2	299	25	Mollusca	Gastropoda	Bellerophontida	Cosmopolitan	3	3
8380	Sphenosphaera	457	443.7	39	457	418.7	41	Mollusca	Gastropoda	Bellerophontida	Emigrant	13	5
8387	Tetranota	460.9	443.7	89	460.9	443.7	89	Mollusca	Gastropoda	Bellerophontida	Endemic	5	2
8389	Tremanotus	436	411.2	16	443.7	407	25	Mollusca	Gastropoda	Bellerophontida	Cosmopolitan	15	5
8391	Tropidodiscus	478.6	340	9	488.3	284.4	67	Mollusca	Gastropoda	Bellerophontida	Cosmopolitan	7	3
8393	Warthia	359.2	265.8	19	359.2	247.4	58	Mollusca	Gastropoda	Bellerophontida	Cosmopolitan	8	5
8399	Archinacella	492.5	443.7	44	492.5	443.7	48	Mollusca	Tergomya	Archinacellida	Cosmopolitan	9	4
8408	Floripatella	459	453.5	7	459	453.5	7	Mollusca	Tergomya	Archinacellida	Endemic	NA	NA
8414	Lepetopsis	340	260.4	11	359.2	203.6	18	Mollusca	Tergomya	Archinacellida	Cosmopolitan	7	3
8417	Metoptoma	450	275.6	8	450	275.6	10	Mollusca	Tergomya	Archinacellida	Cosmopolitan	5	1
8433	Amphiscapha	333	270.6	106	333	270.6	110	Mollusca	Gastropoda	Euomphalina	Cosmopolitan	28	5
8434	Anomphalus	359.2	265.8	29	411.2	199.6	46	Mollusca	Gastropoda	Euomphalina	Cosmopolitan	20	6
8436	Babylonites	280	260.4	30	280	260.4	30	Mollusca	Gastropoda	Euomphalina	Endemic	11	5
8440	Boucotspira	471.8	443.7	3	471.8	426.2	6	Mollusca	Gastropoda	Euomphalina	Emigrant	2	2
8443	Ceratopea	478.6	460.9	78	478.6	460.9	78	Mollusca	Gastropoda	Euomphalina	Endemic	8	4
8445	Cyclonema	460.9	385.3	184	464	164.7	217	Mollusca	Gastropoda	Euomphalina	Cosmopolitan	126	6
8446	Cylicioscapha	275.6	270.6	1	284.4	265.8	4	Mollusca	Gastropoda	Euomphalina	Cosmopolitan	1	1
8447	Diploconula	275.6	268	9	275.6	268	9	Mollusca	Gastropoda	Euomphalina	Endemic	8	3
8448	Discohelix	58.7	0.0117	2	245	0.0117	59	Mollusca	Gastropoda		Immigrant	2	1
8450	Discotropis	284.4	260.4	18	284.4	260.4	19	Mollusca	Gastropoda	Euomphalina	Cosmopolitan	14	5
8451	Ecculiomphalus	488.3	391.8	19	488.3	391.8	62	Mollusca	Gastropoda	Euomphalina	Cosmopolitan	6	3
8452	Eccyliopterus	488.3	471.8	3	488.3	460.9	7	Mollusca	Gastropoda	Euomphalina	Emigrant	3	2
8454	Euomphalopsis	478.6	471.8	4	478.6	471.8	4	Mollusca	Gastropoda	Euomphalina	Endemic	3	1
8455	Euomphalopterus	450	418.7	11	450	418.7	39	Mollusca	Gastropoda	Euomphalina	Cosmopolitan	3	2
8456	Euomphalus	421.3	260.4	78	478.6	199.6	161	Mollusca	Gastropoda	Euomphalina	Cosmopolitan	51	6
8461	Holopea	460.9	294.6	143	488.3	251	169	Mollusca	Gastropoda	Euomphalina	Cosmopolitan	30	5
8465	Lecanospira	488.3	452	26	488.3	452	28	Mollusca	Gastropoda	Euomphalina	Cosmopolitan	11	5
8466	Leptomphalus	275.6	270.6	1	294.6	251	3	Mollusca	Gastropoda	Euomphalina	Cosmopolitan	1	1
8467	Lesueurilla	460.9	458	8	488.3	443.7	21	Mollusca	Gastropoda	Euomphalina	Cosmopolitan	NA	NA
8468	Linsleyella	460.9	459	1	460.9	459	1	Mollusca	Gastropoda	Euomphalina	Endemic	NA	NA
8469	Lophonema	478.6	464	82	478.6	464	83	Mollusca	Gastropoda	Euomphalina	Immigrant	4	2
8470	Lytospira	460.9	391.8	14	464	391.8	18	Mollusca	Gastropoda	Euomphalina	Cosmopolitan	1	1
8471	Macluritella	488.3	471.8	20	488.3	471.8	20	Mollusca	Gastropoda	Euomphalina	Endemic	6	3
8472	Malayaspira	478.6	464	9	478.6	464	16	Mollusca	Gastropoda	Euomphalina	Immigrant	7	3
8473	Mastigospira	397.5	385.3	8	397.5	385.3	8	Mollusca	Gastropoda	Euomphalina	Endemic	1	1
8477	Omphalotrochus	303.9	268	24	416	265.8	36	Mollusca	Gastropoda	Euomphalina	Cosmopolitan	15	4
8478	Ophileta	488.3	459	19	488.3	443.7	47	Mollusca	Gastropoda	Euomphalina	Cosmopolitan	5	3
8479	Ophiletina	471.8	445.6	31	471.8	445.6	32	Mollusca	Gastropoda	Euomphalina	Cosmopolitan	2	2
8480	Orecopia	385.3	374.5	6	407	374.5	7	Mollusca	Gastropoda	Euomphalina	Immigrant	1	1
8481	Orospira	478.6	471.8	12	478.6	471.8	12	Mollusca	Gastropoda	Euomphalina	Endemic	2	1
8482	Ozarkina	488.3	478.6	4	488.3	478.6	4	Mollusca	Gastropoda	Archaeogastropoda	Endemic	1	1
8483	Pachystrophia	471.8	411.2	13	471.8	411.2	18	Mollusca	Gastropoda	Euomphalina	Cosmopolitan	8	2
8484	Pararaphistoma	478.6	471.8	2	478.6	436	15	Mollusca	Gastropoda	Euomphalina	Emigrant	2	1
8487	Planitrochus	422.9	418.7	1	428.2	407	7	Mollusca	Gastropoda		Cosmopolitan	1	1
8488	Planotectus	275.6	265.8	2	275.6	265.8	2	Mollusca	Gastropoda	Euomphalina	Endemic	1	1
8490	Pleuronotus	397.5	391.8	1	397.5	391.8	1	Mollusca	Gastropoda	Euomphalina	Endemic	1	1
8491	Poleumita	436	416	9	436	397.5	47	Mollusca	Gastropoda	Euomphalina	Cosmopolitan	7	4
8492	Pseudomphalotrochus	397.5	374.5	8	407	374.5	10	Mollusca	Gastropoda	Euomphalina	Cosmopolitan	1	1
8493	Pseudophorus	450	445.6	1	450	421.3	3	Mollusca	Gastropoda	Euomphalina	Emigrant	NA	NA
8494	Pycnomphalus	450	445.6	1	450	416	10	Mollusca	Gastropoda	Euomphalina	Emigrant	NA	NA
8495	Raphistoma	478.6	443.7	33	488.3	416	41	Mollusca	Gastropoda	Euomphalina	Cosmopolitan	14	4
8496	Raphistomina	478.6	416	24	478.6	416	28	Mollusca	Gastropoda	Euomphalina	Cosmopolitan	8	5
8497	Scalites	471.8	445.6	20	478.6	416	32	Mollusca	Gastropoda	Euomphalina	Cosmopolitan	1	1
8498	Serpulospira	397.5	345.3	9	407	345.3	25	Mollusca	Gastropoda	Euomphalina	Cosmopolitan	4	2
8501	Sinutropis	450	428.2	8	450	428.2	8	Mollusca	Gastropoda	Euomphalina	Endemic	2	2
8502	Spinicharybdis	422.9	418.7	5	436	418.7	6	Mollusca	Gastropoda	Euomphalina	Immigrant	3	1
8503	Spirodentalium	492.5	488.3	3	492.5	488.3	3	Problematica			Endemic	1	1
8504	Straparollus	450	275.6	94	450	112	170	Mollusca	Gastropoda	Euomphalina	Cosmopolitan	56	7
8511	Maclurites	478.6	443.7	80	488.3	203.6	126	Mollusca	Gastropoda	Euomphalina	Cosmopolitan	14	6
8512	Palliseria	478.6	464	8	478.6	464	8	Mollusca	Gastropoda	Euomphalina	Endemic	7	2
8513	Rousseauspira	471.8	445.6	5	471.8	445.6	5	Mollusca	Gastropoda	Euomphalina	Endemic	2	1
8514	Teiichispira	478.6	464	22	478.6	464	25	Mollusca	Gastropoda	Euomphalina	Immigrant	2	2
8517	Abylea	308	306.5	1	308	306.5	1	Mollusca	Gastropoda	Murchisoniina	Endemic	NA	NA
8518	Acanthonema	407	397.5	1	407	397.5	1	Mollusca	Gastropoda	Euomphalina	Endemic	1	1
8519	Aclisina	397.5	268	6	397.5	251	8	Mollusca	Gastropoda	Murchisoniina	Cosmopolitan	3	3
8527	Agnesia	348	340	1	391.8	340	6	Mollusca	Gastropoda	Murchisoniina	Immigrant	NA	NA
8534	Altrix	48.6	37.2	2	48.6	37.2	2	Mollusca	Gastropoda		Endemic	2	2
8535	Amaurotoma	340	275.6	6	340	275.6	9	Mollusca	Gastropoda	Euomphalina	Cosmopolitan	4	4
8536	Amberleya	112	99.6	2	199.6	65.5	50	Mollusca	Gastropoda		Cosmopolitan	2	2
8537	Ambozone	308	265.8	6	308	265.8	7	Mollusca	Gastropoda	Archaeogastropoda	Cosmopolitan	5	3
8542	Ananias	340	265.8	69	340	237	81	Mollusca	Gastropoda	Murchisoniina	Cosmopolitan	38	4
8549	Angyomphalus	391.8	306.5	17	391.8	196.5	37	Mollusca	Gastropoda	Murchisoniina	Cosmopolitan	7	2
8557	Apachella	318.1	260.4	164	318.1	260.4	176	Mollusca	Gastropoda	Murchisoniina	Cosmopolitan	60	5
8559	Araeonema	308	299	6	359.2	299	14	Mollusca	Gastropoda	Euomphalina	Immigrant	NA	NA
8560	Arastra	385.3	374.5	4	385.3	374.5	4	Mollusca	Gastropoda	Murchisoniina	Endemic	3	1
8566	Aristerella	460.9	453.5	10	460.9	189.6	11	Mollusca	Gastropoda	Archaeogastropoda	Emigrant	NA	NA
8567	Arizonella	385.3	374.5	4	385.3	374.5	4	Mollusca	Gastropoda	Murchisoniina	Endemic	3	1
8568	Arjamannia	445.6	439	5	450	428.2	12	Mollusca	Gastropoda	Murchisoniina	Cosmopolitan	NA	NA
8574	Astralites	397.5	391.8	2	397.5	385.3	9	Mollusca	Gastropoda	Euomphalina	Emigrant	NA	NA
8577	Ataphrus	83.5	61.7	45	189.6	58.7	118	Mollusca	Gastropoda		Cosmopolitan	1	1
8578	Atira	83.5	65.5	6	83.5	65.5	10	Mollusca	Gastropoda		Emigrant	6	2
8582	Australonema	422.9	418.7	1	422.9	385.3	25	Mollusca	Gastropoda	Euomphalina	Emigrant	NA	NA
8592	Barocospira	416	391.8	5	416	391.8	5	Mollusca	Gastropoda		Endemic	4	1
8600	Baylea	359.2	260.4	23	391.8	260.4	35	Mollusca	Gastropoda	Murchisoniina	Cosmopolitan	14	5
8602	Bellazona	340	318.1	5	340	318.1	5	Mollusca	Gastropoda	Murchisoniina	Endemic	1	1
8603	Bembexia	391.8	333	36	422.9	333	44	Mollusca	Gastropoda	Murchisoniina	Immigrant	28	4
8604	Beraunia	422.9	418.7	3	422.9	418.7	5	Mollusca	Gastropoda	Euomphalina	Cosmopolitan	1	1
8608	Bicarina	422.9	391.8	4	422.9	385.3	8	Mollusca	Gastropoda	Euomphalina	Cosmopolitan	NA	NA
8612	Borestus	326.4	203.6	6	374.5	203.6	21	Mollusca	Gastropoda		Cosmopolitan	5	2
8615	Brachytomaria	453.5	443.7	9	453.5	443.7	10	Mollusca	Gastropoda	Murchisoniina	Emigrant	NA	NA
8616	Bradyospira	270.6	268	3	270.6	268	3	Mollusca	Gastropoda	Murchisoniina	Endemic	3	2
8620	Buechelia	397.5	385.3	5	397.5	385.3	11	Mollusca	Gastropoda	Euomphalina	Emigrant	1	1
8623	Byzantia	275.6	268	8	275.6	268	8	Mollusca	Gastropoda	Neritoina	Endemic	8	3
8624	Calaurops	478.6	471.8	1	478.6	471.8	1	Mollusca	Gastropoda	Euomphalina	Endemic	1	1
8625	Caliendrum	340	333	1	340	333	1	Mollusca	Gastropoda	Murchisoniina	Endemic	1	1
8627	Calliomphalus	93.5	65.5	123	167.7	33.9	181	Mollusca	Gastropoda		Cosmopolitan	7	2
8631	Callistadia	397.5	265.8	14	397.5	251	15	Mollusca	Gastropoda	Murchisoniina	Emigrant	11	4
8633	Callitomaria	275.6	265.8	5	275.6	251	6	Mollusca	Gastropoda		Emigrant	4	4
8647	Cataschisma	471.8	464	1	471.8	428.2	3	Mollusca	Gastropoda	Murchisoniina	Emigrant	1	1
8648	Catazona	333	318.1	1	333	318.1	1	Mollusca	Gastropoda		Endemic	1	1
8649	Catazone	416	391.8	7	436	391.8	12	Mollusca	Gastropoda	Murchisoniina	Immigrant	6	1
8650	Cerithioides	359.2	318.1	7	359.2	318.1	7	Mollusca	Gastropoda		Endemic	1	1
8661	Cibecuia	275.6	268	2	299	268	6	Mollusca	Gastropoda	Murchisoniina	Immigrant	1	1
8663	Cinclidonema	268	265.8	1	318.1	265.8	3	Mollusca	Gastropoda	Euomphalina	Immigrant	NA	NA
8674	Clathrospira	478.6	443.7	78	478.6	443.7	81	Mollusca	Gastropoda	Murchisoniina	Cosmopolitan	3	2
8684	Coelocaulus	478.6	411.2	29	478.6	407	32	Mollusca	Gastropoda	Murchisoniina	Cosmopolitan	6	3
8690	Collonia	228	216.5	2	228	23.03	15	Mollusca	Gastropoda		Emigrant	NA	NA
8692	Colpites	318.1	265.8	12	318.1	265.8	13	Mollusca	Gastropoda		Cosmopolitan	12	5
8696	Compsonema	340	318.1	2	340	318.1	2	Mollusca	Gastropoda	Euomphalina	Endemic	2	2
8701	Conotoma	407	391.8	3	428.2	391.8	7	Mollusca	Gastropoda	Murchisoniina	Immigrant	NA	NA
8717	Crossoceras	407	391.8	2	407	391.8	2	Mollusca	Gastropoda	Euomphalina	Endemic	NA	NA
8721	Cyclites	333	265.8	6	333	265.8	6	Mollusca	Gastropoda	Euomphalina	Endemic	3	2
8724	Cyclospongia	428.2	422.9	1	428.2	422.9	1	Mollusca	Gastropoda	Archaeogastropoda	Endemic	1	1
8732	Daidia	460.9	443.7	7	460.9	443.7	7	Mollusca	Gastropoda	Murchisoniina	Endemic	NA	NA
8733	Damesia	83.5	65.5	4	83.5	65.5	4	Mollusca	Gastropoda		Endemic	NA	NA
8734	Decorospira	397.5	391.8	3	397.5	391.8	3	Mollusca	Gastropoda	Euomphalina	Endemic	NA	NA
8737	Denayella	407	385.3	5	407	385.3	9	Mollusca	Gastropoda	Murchisoniina	Cosmopolitan	NA	NA
8742	Dicosmos	216.5	203.6	1	245	203.6	7	Mollusca	Gastropoda		Immigrant	1	1
8743	Dictyobembix	391.8	385.3	1	391.8	385.3	1	Mollusca	Gastropoda	Murchisoniina	Endemic	NA	NA
8744	Dictyotomaria	397.5	306.5	17	397.5	216.5	25	Mollusca	Gastropoda	Murchisoniina	Cosmopolitan	3	2
8745	Didianema	5.332	0.0117	9	5.332	0	13	Mollusca	Gastropoda		Cosmopolitan	8	2
8749	Diplochilus	247.4	245	1	247.4	245	1	Mollusca	Gastropoda		Endemic	NA	NA
8758	Discotomaria	284.4	265.8	16	284.4	265.8	17	Mollusca	Gastropoda		Cosmopolitan	12	5
8760	Donaldiella	478.6	421.3	8	478.6	421.3	23	Mollusca	Gastropoda	Murchisoniina	Cosmopolitan	6	2
8764	Dutrochus	397.5	391.8	2	397.5	391.8	2	Mollusca	Gastropoda	Euomphalina	Endemic	NA	NA
8767	Ectomaria	478.6	416	32	478.6	318.1	36	Mollusca	Gastropoda	Murchisoniina	Cosmopolitan	2	1
8769	Eirlysia	318.1	99.6	21	318.1	99.6	21	Mollusca	Gastropoda	Murchisoniina	Endemic	14	4
8771	Elasmonema	407	397.5	3	407	397.5	3	Mollusca	Gastropoda	Euomphalina	Endemic	3	2
8782	Eocalliostoma	216.5	203.6	2	216.5	203.6	2	Mollusca	Gastropoda		Endemic	1	1
8785	Eotomaria	478.6	422.9	30	478.6	345.3	37	Mollusca	Gastropoda	Murchisoniina	Cosmopolitan	7	4
8786	Eotrochus	340	318.1	5	340	318.1	5	Mollusca	Gastropoda	Euomphalina	Endemic	1	1
8795	Euconia	488.3	471.8	12	488.3	471.8	14	Mollusca	Gastropoda		Emigrant	4	2
8796	Euconospira	340	265.8	52	411.2	260.4	58	Mollusca	Gastropoda	Murchisoniina	Cosmopolitan	32	5
8798	Eucycloscala	216.5	65.5	3	275.6	58.7	91	Mollusca	Gastropoda		Cosmopolitan	2	2
8801	Eunema	471.8	418.7	58	471.8	397.5	60	Mollusca	Gastropoda	Murchisoniina	Cosmopolitan	8	3
8806	Euryzone	397.5	385.3	19	397.5	374.5	31	Mollusca	Gastropoda	Murchisoniina	Emigrant	17	5
8818	Floyda	385.3	374.5	7	385.3	374.5	7	Mollusca	Gastropoda	Euomphalina	Endemic	NA	NA
8825	Garramites	83.5	70.6	1	83.5	70.6	1	Mollusca	Gastropoda	Archaeogastropoda	Endemic	NA	NA
8826	Gasconadia	488.3	471.8	8	488.3	471.8	8	Mollusca	Gastropoda		Endemic	2	1
8830	Glabrocingulum	359.2	265.8	185	359.2	203.6	214	Mollusca	Gastropoda	Murchisoniina	Cosmopolitan	76	7
8831	Globonema	457	422.9	25	457	422.9	30	Mollusca	Gastropoda	Murchisoniina	Cosmopolitan	5	2
8834	Glyptospira	318.1	268	9	318.1	251	17	Mollusca	Gastropoda	Euomphalina	Cosmopolitan	8	4
8835	Goniasma	318.1	251	19	411.2	251	31	Mollusca	Gastropoda		Cosmopolitan	6	3
8836	Gosseletina	340	265.8	18	340	216.5	20	Mollusca	Gastropoda	Murchisoniina	Emigrant	9	5
8844	Gyronema	478.6	418.7	44	478.6	418.7	55	Mollusca	Gastropoda	Murchisoniina	Cosmopolitan	5	3
8848	Hammatospira	333	318.1	2	333	318.1	2	Mollusca	Gastropoda		Endemic	2	1
8855	Helicospira	299	294.6	1	299	294.6	1	Mollusca	Gastropoda	Murchisoniina	Endemic	1	1
8856	Helicotoma	478.6	443.7	43	478.6	443.7	48	Mollusca	Gastropoda	Euomphalina	Cosmopolitan	15	4
8859	Hesperiella	275.6	268	9	407	268	26	Mollusca	Gastropoda	Murchisoniina	Immigrant	6	2
8862	Hippocampoides	70.6	65.5	2	70.6	65.5	2	Mollusca	Gastropoda	Euomphalina	Endemic	1	1
8865	Horiostomella	460.9	459	3	460.9	459	3	Mollusca	Gastropoda		Endemic	1	1
8867	Hormotomina	407	397.5	1	407	397.5	2	Mollusca	Gastropoda	Murchisoniina	Cosmopolitan	1	1
8874	Hypergonia	359.2	265.8	12	359.2	265.8	24	Mollusca	Gastropoda		Cosmopolitan	2	1
8876	Hypselentoma	397.5	268	4	397.5	265.8	5	Mollusca	Gastropoda	Murchisoniina	Emigrant	3	2
8885	Jedria	397.5	306.5	28	397.5	251	29	Mollusca	Gastropoda		Emigrant	2	1
8903	Lacunospira	275.6	265.8	15	275.6	265.8	16	Mollusca	Gastropoda	Archaeogastropoda	Immigrant	11	5
8908	Lamellospira	299	265.8	13	299	265.8	15	Mollusca	Gastropoda		Cosmopolitan	10	3
8926	Liospira	471.8	391.8	161	478.6	391.8	184	Mollusca	Gastropoda	Murchisoniina	Cosmopolitan	40	6
8939	Lodanaria	397.5	391.8	2	397.5	391.8	2	Mollusca	Gastropoda	Murchisoniina	Endemic	NA	NA
8942	Longstaffia	443.7	439	2	443.7	155.7	9	Mollusca	Gastropoda	Murchisoniina	Emigrant	NA	NA
8943	Lophospira	478.6	422.9	362	478.6	422.9	402	Mollusca	Gastropoda	Murchisoniina	Cosmopolitan	127	7
8945	Loxoplocus	478.6	407	19	478.6	407	22	Mollusca	Gastropoda	Murchisoniina	Cosmopolitan	10	4
8946	Loxotoma	70.6	65.5	2	125	65.5	5	Mollusca	Gastropoda		Immigrant	NA	NA
8953	Lunulazona	348	318.1	17	348	318.1	17	Mollusca	Gastropoda	Murchisoniina	Endemic	12	4
8956	Manzanospira	275.6	265.8	17	275.6	251	18	Mollusca	Gastropoda	Murchisoniina	Emigrant	12	4
8963	Marmolatella	326.4	318.1	3	359.2	203.6	22	Mollusca	Gastropoda	Neritoina	Cosmopolitan	1	1
8971	Mesocoelia	422.9	418.7	1	422.9	397.5	3	Mollusca	Gastropoda	Murchisoniina	Emigrant	1	1
8977	Michelia	453.5	411.2	8	453.5	397.5	17	Mollusca	Gastropoda	Murchisoniina	Cosmopolitan	2	1
8982	Microdoma	333	306.5	9	359.2	270.6	21	Mollusca	Gastropoda	Euomphalina	Cosmopolitan	5	2
8998	Mourlonia	478.6	265.8	36	478.6	260.4	76	Mollusca	Gastropoda	Murchisoniina	Cosmopolitan	23	4
9000	Murchisonia	478.6	251	107	488.3	130	211	Mollusca	Gastropoda	Murchisoniina	Cosmopolitan	46	6
9004	Naticonema	443.7	385.3	48	443.7	385.3	48	Mollusca	Gastropoda	Euomphalina	Endemic	37	5
9005	Naticopsis	407	245	127	450	203.6	255	Mollusca	Gastropoda		Cosmopolitan	35	6
9006	Neamphitomaria	83.5	70.6	3	83.5	70.6	3	Mollusca	Gastropoda	Archaeogastropoda	Endemic	NA	NA
9007	Neilsonia	348	270.6	9	348	251	10	Mollusca	Gastropoda	Murchisoniina	Emigrant	7	4
9014	Neritaria	249.7	203.6	2	251	199.6	71	Mollusca	Gastropoda		Cosmopolitan	1	1
9022	Nodonema	391.8	385.3	1	391.8	385.3	1	Mollusca	Gastropoda		Endemic	NA	NA
9023	Nodospira	340	333	3	340	311.7	5	Mollusca	Gastropoda	Murchisoniina	Emigrant	NA	NA
9024	Nordospira	268	265.8	1	280	265.8	3	Mollusca	Gastropoda	Murchisoniina	Immigrant	NA	NA
9035	Odontomaria	397.5	391.8	3	397.5	385.3	8	Mollusca	Gastropoda	Murchisoniina	Emigrant	NA	NA
9040	Omospira	460.9	452	18	460.9	452	18	Mollusca	Gastropoda	Murchisoniina	Endemic	1	1
9051	Orthonychia	416	203.6	60	436	203.6	84	Mollusca	Gastropoda	Cyrtoneritimorpha	Cosmopolitan	30	5
9056	Otostoma	112	99.6	1	171.6	58.7	23	Mollusca	Gastropoda		Cosmopolitan	1	1
9063	Pachyomphalus	249.7	247.4	1	251	237	19	Mollusca	Gastropoda	Neritoina	Emigrant	1	1
9074	Paragoniozona	318.1	294.6	3	359.2	270.6	5	Mollusca	Gastropoda		Cosmopolitan	1	1
9075	Paraliospira	460.9	443.7	44	460.9	443.7	44	Mollusca	Gastropoda	Murchisoniina	Endemic	1	1
9094	Peruniscus	478.6	471.8	5	478.6	471.8	5	Mollusca	Gastropoda	Bellerophontida	Endemic	NA	NA
9095	Peruvispira	340	265.8	34	340	251	90	Mollusca	Gastropoda	Murchisoniina	Cosmopolitan	30	5
9098	Phanerotrema	443.7	299	22	443.7	237	30	Mollusca	Gastropoda	Murchisoniina	Cosmopolitan	12	4
9104	Phymatopleura	359.2	294.6	35	374.5	260.4	39	Mollusca	Gastropoda		Cosmopolitan	9	3
9109	Pithodea	333	311.7	2	333	311.7	2	Mollusca	Gastropoda		Endemic	1	1
9117	Platyceras	460.9	260.4	372	460.9	260.4	481	Mollusca	Gastropoda	Euomphalina	Cosmopolitan	200	7
9121	Platyschisma	397.5	345.3	4	418.7	294.6	12	Mollusca	Gastropoda	Euomphalina	Cosmopolitan	1	1
9123	Platyworthenia	284.4	268	4	284.4	268	5	Mollusca	Gastropoda	Murchisoniina	Cosmopolitan	2	1
9124	Platyzona	333	268	21	333	250.4	30	Mollusca	Gastropoda		Cosmopolitan	14	4
9126	Plethospira	488.3	450	13	488.3	450	14	Mollusca	Gastropoda	Murchisoniina	Cosmopolitan	3	2
9128	Pleurorima	407	391.8	6	418.7	391.8	8	Mollusca	Gastropoda	Murchisoniina	Immigrant	4	1
9129	Pleurotomaria	428.2	37.2	23	436	23.03	282	Mollusca	Gastropoda		Cosmopolitan	11	3
9136	Porcellia	411.2	306.5	6	411.2	251	9	Mollusca	Gastropoda	Murchisoniina	Emigrant	2	2
9137	Portlockiella	407	348	2	407	348	2	Mollusca	Gastropoda		Endemic	1	1
9138	Praelittorina	216.5	203.6	1	216.5	203.6	1	Mollusca	Gastropoda	Archaeogastropoda	Endemic	1	1
9139	Praenatica	407	397.5	1	411.2	397.5	2	Mollusca	Gastropoda	Euomphalina	Immigrant	NA	NA
9149	Prosolarium	428.2	418.7	5	436	418.7	20	Mollusca	Gastropoda	Murchisoniina	Immigrant	5	1
9154	Proturritella	450	443.7	1	450	443.7	1	Mollusca	Gastropoda	Murchisoniina	Endemic	NA	NA
9157	Pseudocryptaenia	450	445.6	1	450	445.6	1	Mollusca	Gastropoda	Murchisoniina	Endemic	NA	NA
9172	Ptychocaulus	416	411.2	1	418.7	411.2	5	Mollusca	Gastropoda	Murchisoniina	Immigrant	NA	NA
9173	Ptychomphalina	397.5	333	4	397.5	199.6	20	Mollusca	Gastropoda	Murchisoniina	Emigrant	1	1
9174	Ptychomphalus	306.5	203.6	2	340	175.6	21	Mollusca	Gastropoda	Murchisoniina	Cosmopolitan	2	2
9175	Ptychospirina	391.8	385.3	1	422.9	345.3	3	Mollusca	Gastropoda	Euomphalina	Cosmopolitan	NA	NA
9189	Quadricarina	397.5	391.8	4	428.2	385.3	11	Mollusca	Gastropoda	Murchisoniina	Cosmopolitan	NA	NA
9192	Raphispira	422.9	418.7	1	422.9	418.7	1	Mollusca	Gastropoda	Euomphalina	Endemic	1	1
9194	Rhabdotocochlis	308	306.5	1	359.2	306.5	6	Mollusca	Gastropoda	Euomphalina	Immigrant	NA	NA
9212	Ruedemannia	453.5	391.8	10	453.5	345.3	24	Mollusca	Gastropoda	Murchisoniina	Cosmopolitan	6	3
9216	Sablea	61.7	28.4	5	61.7	28.4	5	Mollusca	Gastropoda	Archaeogastropoda	Endemic	5	3
9218	Sallya	284.4	265.8	14	284.4	265.8	15	Mollusca	Gastropoda	Euomphalina	Cosmopolitan	11	5
9219	Salterospira	333	318.1	4	333	318.1	4	Mollusca	Gastropoda	Murchisoniina	Endemic	NA	NA
9228	Schizolopha	452	422.9	10	452	422.9	10	Mollusca	Gastropoda	Murchisoniina	Endemic	8	3
9229	Schizopea	492.5	471.8	19	492.5	471.8	19	Mollusca	Gastropoda		Endemic	8	3
9236	Sellinema	453.5	452	1	453.5	452	1	Mollusca	Gastropoda		Endemic	NA	NA
9238	Semitubina	411.2	407	5	411.2	407	5	Mollusca	Gastropoda	Euomphalina	Endemic	2	1
9242	Shansiella	318.1	270.6	42	374.5	270.6	46	Mollusca	Gastropoda		Cosmopolitan	5	2
9245	Shwedagonia	299	265.8	20	299	265.8	22	Mollusca	Gastropoda	Murchisoniina	Cosmopolitan	17	3
9247	Sinuopea	492.5	452	15	492.5	452	15	Mollusca	Gastropoda		Endemic	3	3
9257	Sororcula	216.5	203.6	1	216.5	199.6	9	Mollusca	Gastropoda	Archaeogastropoda	Cosmopolitan	1	1
9260	Spinulrichospira	397.5	391.8	3	397.5	391.8	3	Mollusca	Gastropoda	Murchisoniina	Endemic	1	1
9264	Spiroscala	348	268	7	374.5	268	8	Mollusca	Gastropoda	Murchisoniina	Immigrant	5	4
9267	Stegocoelia	397.5	265.8	20	397.5	265.8	36	Mollusca	Gastropoda		Cosmopolitan	6	4
9268	Stenoloron	411.2	391.8	8	450	345.3	23	Mollusca	Gastropoda	Murchisoniina	Cosmopolitan	4	3
9274	Straparollina	478.6	445.6	12	478.6	445.6	14	Mollusca	Gastropoda	Murchisoniina	Immigrant	1	1
9277	Strophostylus	439	311.7	32	439	311.7	33	Mollusca	Gastropoda	Euomphalina	Cosmopolitan	24	5
9292	Tapinotomaria	318.1	265.8	60	318.1	265.8	60	Mollusca	Gastropoda		Endemic	29	5
9294	Tectariopsis	48.6	37.2	2	48.6	37.2	2	Mollusca	Gastropoda		Endemic	NA	NA
9307	Tiburnus	40.4	37.2	4	65.5	37.2	6	Mollusca	Gastropoda	Archaeogastropoda	Immigrant	4	2
9313	Trachydomia	318.1	265.8	19	318.1	251	26	Mollusca	Gastropoda		Cosmopolitan	2	2
9316	Trachyspira	284.4	275.6	1	284.4	251	10	Mollusca	Gastropoda		Emigrant	1	1
9317	Trajana	5.332	1.806	8	5.332	1.806	10	Mollusca	Gastropoda	Neotaenioglossa	Cosmopolitan	8	1
9319	Trepospira	348	299	58	348	299	59	Mollusca	Gastropoda	Murchisoniina	Cosmopolitan	26	4
9327	Trochonema	471.8	422.9	128	471.8	374.5	140	Mollusca	Gastropoda	Murchisoniina	Cosmopolitan	9	5
9328	Trochonemella	460.9	443.7	11	471.8	443.7	12	Mollusca	Gastropoda	Murchisoniina	Immigrant	3	2
9329	Trochonemopsis	407	397.5	1	407	397.5	1	Mollusca	Gastropoda	Euomphalina	Endemic	1	1
9346	Turbinilopsis	391.8	385.3	1	391.8	385.3	1	Mollusca	Gastropoda	Euomphalina	Endemic	NA	NA
9350	Turbonitella	333	318.1	1	411.2	228	12	Mollusca	Gastropoda	Neritoina	Cosmopolitan	1	1
9352	Turbonopsis	385.3	374.5	6	385.3	374.5	6	Mollusca	Gastropoda	Euomphalina	Endemic	NA	NA
9354	Turritoma	478.6	471.8	21	478.6	471.8	21	Mollusca	Gastropoda	Murchisoniina	Endemic	1	1
9355	Tychonia	294.6	284.4	2	294.6	284.4	2	Mollusca	Gastropoda	Euomphalina	Endemic	NA	NA
9356	Tylotrochus	61.7	58.7	1	61.7	58.7	1	Mollusca	Gastropoda		Endemic	1	1
9360	Umbospira	450	428.2	2	450	411.2	7	Mollusca	Gastropoda		Emigrant	NA	NA
9368	Velatella	83.5	70.6	1	83.5	70.6	1	Mollusca	Gastropoda	Archaeogastropoda	Endemic	1	1
9369	Velates	48.6	33.9	6	61.7	33.9	47	Mollusca	Gastropoda		Cosmopolitan	1	1
9371	Vernelia	249.7	203.6	2	249.7	203.6	3	Mollusca	Gastropoda		Cosmopolitan	2	2
9382	Weeksia	93.5	65.5	32	93.5	65.5	32	Mollusca	Gastropoda	Euomphalina	Endemic	3	2
9383	Wellergyi	333	318.1	2	333	318.1	2	Mollusca	Gastropoda	Murchisoniina	Endemic	1	1
9384	Westerna	385.3	374.5	3	385.3	374.5	3	Mollusca	Gastropoda	Euomphalina	Endemic	NA	NA
9388	Worthenia	359.2	203.6	182	359.2	199.6	271	Mollusca	Gastropoda	Murchisoniina	Cosmopolitan	77	7
9393	Yunnania	340	203.6	5	391.8	203.6	11	Mollusca	Gastropoda	Euomphalina	Cosmopolitan	4	3
9404	Brochidium	275.6	265.8	10	275.6	199.6	15	Mollusca	Gastropoda		Emigrant	9	3
9406	Codonocheilus	416	411.2	1	416	411.2	1	Mollusca	Gastropoda	Euomphalina	Endemic	1	1
9408	Dichostasia	275.6	268	6	275.6	268	8	Mollusca	Gastropoda		Immigrant	5	1
9410	Natiria	308	247.4	5	308	216.5	14	Mollusca	Gastropoda	Euomphalina	Emigrant	2	2
9417	Aciculiscala	83.5	65.5	8	83.5	65.5	8	Mollusca	Gastropoda	Ptenoglossa	Endemic	NA	NA
9426	Acrocoelum	83.5	61.7	6	83.5	40.4	17	Mollusca	Gastropoda	Neotaenioglossa	Emigrant	1	1
9430	Adeorbis	58.7	0.0117	4	58.7	0.0117	17	Mollusca	Gastropoda		Cosmopolitan	4	1
9443	Alaskozygopleura	397.5	391.8	1	397.5	385.3	2	Mollusca	Gastropoda	Murchisoniina	Emigrant	1	1
9448	Allocosmia	237	228	1	245	203.6	8	Mollusca	Gastropoda	Neotaenioglossa	Cosmopolitan	1	1
9454	Amaurellina	83.5	40.4	39	83.5	15.97	69	Mollusca	Gastropoda	Architaenioglossa	Cosmopolitan	5	3
9460	Ampezzopleura	249.7	203.6	2	249.7	203.6	3	Mollusca	Gastropoda	Murchisoniina	Cosmopolitan	2	2
9468	Ampullina	112	1.806	97	245	1.806	399	Mollusca	Gastropoda	Architaenioglossa	Cosmopolitan	46	3
9469	Ampullinopsis	40.4	28.4	7	48.6	23.03	23	Mollusca	Gastropoda	Architaenioglossa	Cosmopolitan	4	2
9472	Anchura	99.6	65.5	205	171.6	61.7	238	Mollusca	Gastropoda		Cosmopolitan	18	5
9474	Andangularia	216.5	203.6	4	216.5	203.6	7	Mollusca	Gastropoda	Neotaenioglossa	Cosmopolitan	1	1
9477	Angularia	216.5	203.6	2	216.5	203.6	3	Mollusca	Gastropoda	Neotaenioglossa	Cosmopolitan	1	1
9478	Anoptychia	318.1	203.6	6	318.1	203.6	16	Mollusca	Gastropoda		Cosmopolitan	2	2
9480	Anozyga	308	306.5	1	308	306.5	1	Mollusca	Gastropoda		Endemic	1	1
9482	Anteglossia	70.6	65.5	5	70.6	65.5	5	Mollusca	Gastropoda	Neotaenioglossa	Endemic	NA	NA
9496	Archimediella	5.332	0.0117	6	85.8	0.0117	23	Mollusca	Gastropoda	Sorbeoconcha	Immigrant	6	1
9506	Astandes	216.5	65.5	7	216.5	65.5	9	Mollusca	Gastropoda		Cosmopolitan	4	3
9516	Auriptygma	326.4	318.1	1	422.9	318.1	4	Mollusca	Gastropoda		Immigrant	1	1
9525	Banis	83.5	65.5	15	83.5	65.5	15	Mollusca	Gastropoda		Endemic	9	1
9535	Bayania	40.4	37.2	8	65.5	23.03	62	Mollusca	Gastropoda	Sorbeoconcha	Cosmopolitan	8	1
9536	Bellatara	48.6	33.9	12	48.6	23.03	14	Mollusca	Gastropoda	Sorbeoconcha	Emigrant	1	1
9538	Belliscala	83.5	65.5	13	83.5	58.7	15	Mollusca	Gastropoda	Ptenoglossa	Emigrant	NA	NA
9542	Beretra	83.5	61.7	56	83.5	61.7	56	Mollusca	Gastropoda	Neogastropoda	Endemic	NA	NA
9543	Bernaya	83.5	70.6	2	83.5	37.2	8	Mollusca	Gastropoda		Emigrant	NA	NA
9552	Bittiscala	83.5	70.6	4	83.5	58.7	5	Mollusca	Gastropoda	Sorbeoconcha	Emigrant	4	1
9571	Bulimorpha	397.5	318.1	8	397.5	318.1	8	Mollusca	Gastropoda		Endemic	3	2
9578	Callispira	308	306.5	1	308	306.5	1	Mollusca	Gastropoda	Sorbeoconcha	Endemic	NA	NA
9585	Calyptraphorus	65.5	37.2	141	70.6	33.9	147	Mollusca	Gastropoda		Cosmopolitan	107	4
9602	Cassiope	112	70.6	24	145.5	70.6	35	Mollusca	Gastropoda	Sorbeoconcha	Immigrant	2	2
9614	Ceraunocochlis	308	265.8	7	359.2	265.8	11	Mollusca	Gastropoda		Cosmopolitan	2	1
9625	Cerithioderma	99.6	28.4	8	99.6	23.03	11	Mollusca	Gastropoda		Cosmopolitan	5	3
9654	Clathronema	397.5	391.8	2	397.5	385.3	8	Mollusca	Gastropoda	Murchisoniina	Emigrant	1	1
9669	Coelostylina	251	203.6	28	253.8	155.7	130	Mollusca	Gastropoda	Neotaenioglossa	Cosmopolitan	2	2
9678	Confusiscala	99.6	28.4	2	136.4	28.4	26	Mollusca	Gastropoda	Ptenoglossa	Cosmopolitan	1	1
9690	Cossmannia	83.5	65.5	13	83.5	40.4	17	Mollusca	Gastropoda		Emigrant	2	1
9693	Craginia	99.6	93.5	8	125	93.5	10	Mollusca	Gastropoda	Sorbeoconcha	Immigrant	3	2
9701	Crommium	58.7	40.4	2	65.5	33.9	18	Mollusca	Gastropoda		Cosmopolitan	2	1
9705	Cryptaulax	216.5	203.6	6	216.5	99.6	72	Mollusca	Gastropoda	Sorbeoconcha	Emigrant	1	1
9717	Cyclozyga	326.4	305	7	359.2	305	10	Mollusca	Gastropoda		Immigrant	2	2
9719	Cylindritopsis	275.6	265.8	12	299	251	19	Mollusca	Gastropoda	Murchisoniina	Cosmopolitan	9	4
9726	Cypraedia	40.4	33.9	2	61.7	33.9	17	Mollusca	Gastropoda		Cosmopolitan	1	1
9730	Cypraeorbis	55.8	1.806	13	58.7	1.806	19	Mollusca	Gastropoda		Cosmopolitan	10	2
9735	Cyrtospira	460.9	428.2	13	460.9	421.3	15	Mollusca	Gastropoda		Emigrant	2	2
9757	Diatrypesis	216.5	203.6	1	216.5	136.4	3	Mollusca	Gastropoda	Neotaenioglossa	Emigrant	1	1
9767	Dircella	70.6	65.5	2	85.8	65.5	3	Mollusca	Gastropoda	Neotaenioglossa	Immigrant	NA	NA
9781	Doliocassis	40.4	37.2	5	40.4	33.9	9	Mollusca	Gastropoda		Emigrant	2	1
9785	Drepanocheilus	112	65.5	140	125	15.97	195	Mollusca	Gastropoda		Cosmopolitan	25	4
9789	Eccliseogyra	83.5	70.6	2	83.5	70.6	2	Mollusca	Gastropoda	Neotaenioglossa	Endemic	NA	NA
9791	Echinimathilda	83.5	70.6	3	99.6	70.6	4	Mollusca	Gastropoda	Neotaenioglossa	Immigrant	NA	NA
9794	Ectinochilus	65.5	33.9	20	65.5	33.9	40	Mollusca	Gastropoda		Cosmopolitan	17	4
9805	Entomope	83.5	70.6	3	112	40.4	7	Mollusca	Gastropoda		Cosmopolitan	1	1
9810	Eocypraea	55.8	48.6	1	65.5	2.588	19	Mollusca	Gastropoda	Neotaenioglossa	Cosmopolitan	1	1
9812	Eoptychia	308	306.5	1	359.2	306.5	3	Mollusca	Gastropoda		Immigrant	NA	NA
9824	Eratotrivia	48.6	40.4	1	48.6	40.4	1	Mollusca	Gastropoda	Neotaenioglossa	Endemic	NA	NA
9829	Euchrysalis	216.5	203.6	1	228	203.6	3	Mollusca	Gastropoda	Neotaenioglossa	Immigrant	1	1
9848	Exechocirsus	83.5	70.6	9	112	70.6	11	Mollusca	Gastropoda	Neotaenioglossa	Immigrant	4	1
9855	Ficopsis	58.7	37.2	78	65.5	15.97	97	Mollusca	Gastropoda		Cosmopolitan	51	5
9871	Fusispira	478.6	391.8	167	478.6	385.3	176	Mollusca	Gastropoda		Cosmopolitan	8	2
9874	Fusoficula	40.4	33.9	7	40.4	33.9	7	Mollusca	Gastropoda		Endemic	7	2
9877	Galeodaria	33.9	28.4	5	33.9	28.4	5	Mollusca	Gastropoda	Neotaenioglossa	Endemic	4	2
9883	Gamizyga	308	306.5	6	308	306.5	6	Mollusca	Gastropoda		Endemic	2	1
9916	Graciliala	83.5	65.5	89	83.5	65.5	89	Mollusca	Gastropoda		Endemic	2	1
9924	Gymnarus	83.5	70.6	1	83.5	70.6	1	Mollusca	Gastropoda	Neotaenioglossa	Endemic	NA	NA
9928	Gyrodes	99.6	55.8	390	140.2	40.4	452	Mollusca	Gastropoda		Cosmopolitan	43	4
9930	Gyrotropis	93.5	70.6	5	93.5	70.6	5	Mollusca	Gastropoda	Neotaenioglossa	Endemic	1	1
9945	Haydenia	89.3	85.8	1	89.3	85.8	1	Mollusca	Gastropoda	Neotaenioglossa	Endemic	1	1
9948	Helicaulax	70.6	65.5	16	99.6	65.5	21	Mollusca	Gastropoda	Neotaenioglossa	Immigrant	NA	NA
9951	Helminthozyga	308	305	3	308	305	3	Mollusca	Gastropoda		Endemic	2	1
9955	Hemizyga	308	306.5	8	308	270.6	9	Mollusca	Gastropoda		Emigrant	1	1
9978	Ianthinopsis	391.8	294.6	37	391.8	294.6	37	Mollusca	Gastropoda	Murchisoniina	Endemic	29	5
9985	Ischnoptygma	270.6	268	2	270.6	268	2	Mollusca	Gastropoda		Endemic	1	1
9997	Jurassiphorus	216.5	203.6	1	216.5	99.6	4	Mollusca	Gastropoda	Neotaenioglossa	Emigrant	1	1
10006	Keilostoma	65.5	61.7	1	125	37.2	12	Mollusca	Gastropoda	Sorbeoconcha	Cosmopolitan	1	1
10008	Kinishbia	275.6	270.6	1	299	270.6	7	Mollusca	Gastropoda		Immigrant	1	1
10010	Kittliconcha	249.7	247.4	1	249.7	203.6	6	Mollusca	Gastropoda	Neotaenioglossa	Emigrant	1	1
10018	Labridens	275.6	268	6	275.6	268	6	Mollusca	Gastropoda	Murchisoniina	Endemic	4	2
10021	Lacunaria	65.5	55.8	8	65.5	55.8	8	Mollusca	Gastropoda		Endemic	8	2
10026	Laevella	40.4	33.9	3	40.4	33.9	3	Mollusca	Gastropoda	Neotaenioglossa	Endemic	1	1
10033	Lamelliphorus	216.5	203.6	1	216.5	175.6	11	Mollusca	Gastropoda		Emigrant	1	1
10037	Latiala	83.5	65.5	22	112	65.5	26	Mollusca	Gastropoda		Immigrant	2	1
10038	Laxispira	83.5	65.5	105	83.5	65.5	109	Mollusca	Gastropoda	Sorbeoconcha	Emigrant	8	2
10043	Lemniscolittorina	83.5	65.5	4	83.5	65.5	4	Mollusca	Gastropoda		Endemic	1	1
10047	Leptoptygma	333	318.1	2	333	251	4	Mollusca	Gastropoda	Murchisoniina	Emigrant	NA	NA
10066	Lispodesthes	99.6	70.6	27	99.6	70.6	27	Mollusca	Gastropoda	Neotaenioglossa	Endemic	9	1
10074	Loxonema	460.9	294.6	49	460.9	199.6	195	Mollusca	Gastropoda	Murchisoniina	Cosmopolitan	27	6
10082	Lysis	89.3	70.6	7	89.3	37.2	10	Mollusca	Gastropoda	Neotaenioglossa	Cosmopolitan	6	1
10095	Margaritella	83.5	65.5	38	83.5	65.5	38	Mollusca	Gastropoda	Neotaenioglossa	Endemic	NA	NA
10097	Mariacolpus	20.43	1.806	30	20.43	1.806	30	Mollusca	Gastropoda	Sorbeoconcha	Endemic	11	2
10106	Medoriopsis	65.5	61.7	1	65.5	61.7	1	Mollusca	Gastropoda	Neotaenioglossa	Endemic	1	1
10107	Meekospira	340	265.8	90	471.8	251	106	Mollusca	Gastropoda		Cosmopolitan	43	5
10126	Micreschara	70.6	65.5	1	70.6	37.2	3	Mollusca	Gastropoda	Neotaenioglossa	Emigrant	NA	NA
10130	Microptychis	340	306.5	12	340	251	14	Mollusca	Gastropoda		Emigrant	2	1
10147	Morania	422.9	416	3	422.9	0.0117	8	Mollusca	Gastropoda	Murchisoniina	Cosmopolitan	1	1
10162	Napulus	83.5	65.5	96	83.5	65.5	96	Mollusca	Gastropoda	Neogastropoda	Endemic	8	2
10198	Nudivagus	83.5	61.7	20	83.5	61.7	20	Mollusca	Gastropoda	Neotaenioglossa	Endemic	1	1
10205	Olequahia	48.6	33.9	26	55.8	33.9	28	Mollusca	Gastropoda	Neotaenioglossa	Immigrant	26	4
10206	Omphaloptycha	249.7	203.6	2	275.6	196.5	58	Mollusca	Gastropoda	Murchisoniina	Cosmopolitan	2	2
10218	Orthaulax	33.9	28.4	7	37.2	23.03	16	Mollusca	Gastropoda		Cosmopolitan	3	1
10221	Orthonema	318.1	260.4	41	318.1	251	60	Mollusca	Gastropoda		Cosmopolitan	24	4
10229	Oxyspira	397.5	391.8	2	397.5	391.8	2	Mollusca	Gastropoda		Endemic	NA	NA
10230	Pachycrommium	55.8	1.806	15	61.7	1.806	43	Mollusca	Gastropoda	Architaenioglossa	Cosmopolitan	9	4
10232	Paladmete	93.5	65.5	190	112	65.5	192	Mollusca	Gastropoda	Neogastropoda	Immigrant	13	3
10234	Palaeonarica	216.5	203.6	1	251	203.6	3	Mollusca	Gastropoda	Neritoina	Immigrant	1	1
10236	Palaeostylus	333	251	18	348	251	32	Mollusca	Gastropoda		Cosmopolitan	5	3
10237	Palaeozygopleura	407	318.1	58	416	270.6	93	Mollusca	Gastropoda	Murchisoniina	Cosmopolitan	36	3
10243	Paraseraphs	48.6	40.4	1	55.8	33.9	6	Mollusca	Gastropoda	Neotaenioglossa	Cosmopolitan	1	1
10248	Pasitheola	65.5	61.7	1	65.5	61.7	2	Mollusca	Gastropoda	Neotaenioglossa	Cosmopolitan	1	1
10258	Perissitys	89.3	61.7	33	89.3	61.7	37	Mollusca	Gastropoda	Neotaenioglossa	Cosmopolitan	29	2
10260	Perissolax	70.6	55.8	12	70.6	55.8	13	Mollusca	Gastropoda	Neotaenioglossa	Emigrant	11	3
10261	Perissoptera	99.6	70.6	6	130	61.7	39	Mollusca	Gastropoda		Cosmopolitan	2	1
10282	Platyoptera	48.6	40.4	1	55.8	40.4	4	Mollusca	Gastropoda	Neotaenioglossa	Immigrant	1	1
10284	Plesiotriton	70.6	65.5	1	70.6	37.2	5	Mollusca	Gastropoda	Neogastropoda	Emigrant	NA	NA
10289	Plocezyga	308	305	27	407	251	33	Mollusca	Gastropoda		Cosmopolitan	2	1
10293	Polygyrina	216.5	203.6	1	253.8	203.6	14	Mollusca	Gastropoda		Immigrant	1	1
10298	Postalia	55.8	48.6	2	55.8	33.9	3	Mollusca	Gastropoda	Neotaenioglossa	Emigrant	NA	NA
10299	Potamides	136.4	28.4	5	136.4	0.0117	120	Mollusca	Gastropoda	Sorbeoconcha	Cosmopolitan	3	2
10306	Priscoficus	61.7	48.6	12	65.5	37.2	25	Mollusca	Gastropoda	Neotaenioglossa	Cosmopolitan	11	2
10313	Procerithium	171.6	167.7	1	199.6	125	146	Mollusca	Gastropoda	Sorbeoconcha	Cosmopolitan	NA	NA
10332	Protorcula	216.5	203.6	3	245	189.6	13	Mollusca	Gastropoda		Cosmopolitan	2	2
10343	Pseudoaluco	37.2	33.9	1	65.5	33.9	5	Mollusca	Gastropoda	Sorbeoconcha	Immigrant	1	1
10347	Pseudocymia	93.5	70.6	6	93.5	65.5	7	Mollusca	Gastropoda	Neotaenioglossa	Emigrant	6	1
10349	Pseudogaleodea	70.6	65.5	1	70.6	65.5	1	Mollusca	Gastropoda	Neotaenioglossa	Endemic	NA	NA
10352	Pseudomelania	99.6	85.8	7	228	23.03	265	Mollusca	Gastropoda		Cosmopolitan	1	1
10357	Pseudoscalites	216.5	203.6	1	216.5	199.6	2	Mollusca	Gastropoda	Neotaenioglossa	Cosmopolitan	1	1
10366	Pseudozygopleura	348	265.8	100	348	251	110	Mollusca	Gastropoda		Cosmopolitan	14	3
10369	Pterocerella	83.5	65.5	60	112	65.5	61	Mollusca	Gastropoda		Immigrant	3	2
10376	Ptychostoma	216.5	203.6	2	216.5	203.6	2	Mollusca	Gastropoda	Sorbeoconcha	Endemic	2	1
10377	Pugnellus	93.5	65.5	108	93.5	65.5	115	Mollusca	Gastropoda		Cosmopolitan	10	1
10383	Purpurina	216.5	203.6	2	228	130	17	Mollusca	Gastropoda		Cosmopolitan	2	2
10384	Purpuroidea	216.5	203.6	1	228	112	64	Mollusca	Gastropoda		Cosmopolitan	1	1
10389	Pyktes	93.5	89.3	2	93.5	89.3	2	Mollusca	Gastropoda	Neotaenioglossa	Endemic	2	1
10392	Pyrazisinus	33.9	0.0117	20	33.9	0.0117	24	Mollusca	Gastropoda	Sorbeoconcha	Cosmopolitan	13	3
10402	Ranellina	40.4	37.2	2	40.4	37.2	2	Mollusca	Gastropoda		Endemic	1	1
10417	Risella	203.6	199.6	6	203.6	199.6	24	Actinopoda	Radiolaria	Spumellaria	Cosmopolitan	6	1
10427	Rugatiscala	55.8	48.6	2	55.8	48.6	2	Mollusca	Gastropoda	Neotaenioglossa	Endemic	NA	NA
10439	Schizobasis	83.5	65.5	7	83.5	65.5	7	Mollusca	Gastropoda	Neogastropoda	Endemic	1	1
10451	Semitriton	70.6	65.5	1	70.6	28.4	3	Mollusca	Gastropoda	Neogastropoda	Emigrant	NA	NA
10456	Seraphs	40.4	33.9	2	55.8	1.806	28	Mollusca	Gastropoda		Cosmopolitan	1	1
10459	Settsassia	216.5	203.6	1	216.5	203.6	1	Mollusca	Gastropoda	Neotaenioglossa	Endemic	1	1
10464	Sigmesalia	65.5	61.7	1	65.5	33.9	36	Mollusca	Gastropoda	Sorbeoconcha	Emigrant	1	1
10480	Solarium	65.5	61.7	1	199.6	33.9	39	Mollusca	Gastropoda		Cosmopolitan	1	1
10481	Soleniscus	416	245	69	428.2	245	96	Mollusca	Gastropoda	Murchisoniina	Cosmopolitan	15	6
10494	Spiromphalus	308	306.5	1	308	306.5	1	Mollusca	Gastropoda		Endemic	1	1
10495	Spironema	70.6	65.5	1	70.6	65.5	1	Mollusca	Gastropoda	Neotaenioglossa	Endemic	NA	NA
10496	Spirostylus	216.5	203.6	1	245	199.6	11	Mollusca	Gastropoda	Murchisoniina	Immigrant	1	1
10503	Stephanocosmia	216.5	203.6	1	228	203.6	4	Mollusca	Gastropoda	Neotaenioglossa	Immigrant	1	1
10505	Stereokion	216.5	203.6	1	216.5	203.6	1	Mollusca	Gastropoda	Neotaenioglossa	Endemic	1	1
10512	Striaticostatum	83.5	65.5	57	83.5	65.5	58	Mollusca	Gastropoda	Ptenoglossa	Emigrant	5	2
10515	Strobeus	397.5	245	61	422.9	216.5	95	Mollusca	Gastropoda	Murchisoniina	Cosmopolitan	11	4
10525	Sturgeonospira	308	306.5	1	308	306.5	1	Mollusca	Gastropoda	Murchisoniina	Endemic	1	1
10527	Stylonema	436	391.8	4	436	359.2	29	Mollusca	Gastropoda	Murchisoniina	Cosmopolitan	3	2
10532	Subulites	478.6	391.8	76	478.6	385.3	85	Mollusca	Gastropoda		Cosmopolitan	7	4
10533	Sulcocypraea	33.9	28.4	6	33.9	28.4	6	Mollusca	Gastropoda	Neotaenioglossa	Endemic	5	1
10555	Tejonia	55.8	48.6	2	55.8	48.6	2	Mollusca	Gastropoda		Endemic	2	2
10572	Tessarolax	99.6	55.8	14	130	55.8	31	Mollusca	Gastropoda	Neotaenioglossa	Immigrant	2	2
10577	Thylacus	83.5	65.5	36	83.5	61.7	37	Mollusca	Gastropoda		Emigrant	4	2
10583	Tintorium	83.5	65.5	4	125	65.5	5	Mollusca	Gastropoda	Neotaenioglossa	Immigrant	NA	NA
10598	Trachytriton	83.5	65.5	7	83.5	65.5	8	Mollusca	Gastropoda	Neotaenioglossa	Emigrant	4	1
10599	Trajanella	99.6	93.5	3	125	83.5	22	Mollusca	Gastropoda		Cosmopolitan	NA	NA
10600	Transovula	40.4	37.2	1	40.4	37.2	1	Mollusca	Gastropoda	Neotaenioglossa	Endemic	1	1
10601	Tretospira	216.5	203.6	1	245	161.2	23	Mollusca	Gastropoda	Neotaenioglossa	Cosmopolitan	1	1
10611	Trivia	5.332	0	26	55.8	0	129	Mollusca	Gastropoda		Cosmopolitan	18	5
10614	Trobus	70.6	65.5	9	70.6	65.5	9	Mollusca	Gastropoda	Neotaenioglossa	Endemic	NA	NA
10630	Tundora	83.5	65.5	8	83.5	65.5	8	Mollusca	Gastropoda		Endemic	1	1
10632	Turbinopsis	385.3	65.5	12	385.3	65.5	12	Mollusca	Gastropoda	Neotaenioglossa	Endemic	2	2
10643	Tylostoma	70.6	65.5	2	171.6	58.7	87	Mollusca	Gastropoda		Cosmopolitan	NA	NA
10650	Undularia	216.5	203.6	1	245	199.6	12	Mollusca	Gastropoda	Ptenoglossa	Immigrant	1	1
10652	Urceolabrum	83.5	65.5	58	112	61.7	61	Mollusca	Gastropoda		Cosmopolitan	4	1
10656	Vanikoropsis	83.5	65.5	5	130	58.7	23	Mollusca	Gastropoda		Cosmopolitan	4	1
10664	Vicarya	112	99.6	1	112	13.65	8	Mollusca	Gastropoda	Sorbeoconcha	Emigrant	NA	NA
10706	Zygopleura	340	203.6	12	340	150.8	112	Mollusca	Gastropoda	Murchisoniina	Cosmopolitan	5	4
10710	Acamptogenotia	37.2	33.9	22	48.6	33.9	24	Mollusca	Gastropoda	Neogastropoda	Immigrant	16	2
10722	Admetopsis	99.6	93.5	1	99.6	93.5	1	Mollusca	Gastropoda	Neogastropoda	Endemic	1	1
10729	Agasoma	40.4	20.43	21	40.4	20.43	21	Mollusca	Gastropoda	Neogastropoda	Endemic	16	2
10740	Aliofusus	99.6	65.5	15	99.6	65.5	15	Mollusca	Gastropoda	Neotaenioglossa	Endemic	3	1
10752	Amuletum	93.5	61.7	71	99.6	58.7	75	Mollusca	Gastropoda	Neogastropoda	Cosmopolitan	6	3
10771	Anomalofusus	83.5	61.7	60	85.8	61.7	63	Mollusca	Gastropoda	Neotaenioglossa	Immigrant	4	2
10796	Athleta	65.5	28.4	153	70.6	2.588	303	Mollusca	Gastropoda	Neogastropoda	Cosmopolitan	102	5
10835	Bellifusus	99.6	65.5	161	99.6	65.5	166	Mollusca	Gastropoda	Neotaenioglossa	Emigrant	13	3
10847	Bolis	48.6	37.2	3	48.6	37.2	3	Mollusca	Gastropoda	Neogastropoda	Endemic	2	1
10848	Boltenella	83.5	65.5	2	85.8	58.7	7	Mollusca	Gastropoda	Neotaenioglossa	Cosmopolitan	1	1
10849	Bonellitia	65.5	33.9	87	83.5	23.03	111	Mollusca	Gastropoda	Neogastropoda	Cosmopolitan	68	5
10855	Brachysphingus	58.7	48.6	9	58.7	48.6	9	Mollusca	Gastropoda	Neogastropoda	Endemic	8	1
10859	Bruclarkia	37.2	23.03	67	37.2	23.03	67	Mollusca	Gastropoda		Endemic	65	4
10863	Buccinopsis	83.5	65.5	81	83.5	65.5	81	Mollusca	Gastropoda	Neotaenioglossa	Endemic	10	2
10872	Bulliopsis	55.8	5.332	12	55.8	5.332	12	Mollusca	Gastropoda	Neotaenioglossa	Endemic	6	1
10873	Bulovia	55.8	48.6	1	55.8	48.6	1	Mollusca	Gastropoda	Neogastropoda	Endemic	1	1
10880	Calicantharus	28.4	0.0117	22	28.4	0.0117	22	Mollusca	Gastropoda	Neotaenioglossa	Endemic	19	2
10882	Calophos	5.332	1.806	5	5.332	1.806	10	Mollusca	Gastropoda	Neotaenioglossa	Cosmopolitan	3	2
10893	Cantharulus	83.5	70.6	1	130	70.6	3	Mollusca	Gastropoda	Neogastropoda	Immigrant	NA	NA
10896	Caricella	65.5	28.4	83	65.5	28.4	86	Mollusca	Gastropoda	Neogastropoda	Cosmopolitan	54	5
10903	Caveola	99.6	65.5	35	99.6	65.5	35	Mollusca	Gastropoda	Neogastropoda	Endemic	5	2
10917	Christitys	89.3	70.6	3	89.3	70.6	3	Mollusca	Gastropoda	Neogastropoda	Endemic	3	1
10928	Clavidrupa	33.9	28.4	2	33.9	28.4	2	Mollusca	Gastropoda	Neogastropoda	Endemic	1	1
10935	Clinura	99.6	93.5	1	99.6	58.7	3	Mollusca	Gastropoda	Neogastropoda	Emigrant	NA	NA
10938	Clivuloturris	37.2	33.9	2	37.2	33.9	2	Mollusca	Gastropoda	Neogastropoda	Endemic	2	2
10943	Cochlespirella	48.6	37.2	5	48.6	37.2	5	Mollusca	Gastropoda	Neogastropoda	Endemic	5	1
10944	Cochlespiropsis	55.8	48.6	2	55.8	48.6	2	Mollusca	Gastropoda	Neogastropoda	Endemic	2	1
10952	Colwellia	65.5	37.2	13	65.5	37.2	13	Mollusca	Gastropoda	Neogastropoda	Endemic	6	3
10961	Conomitra	48.6	28.4	51	65.5	1.806	81	Mollusca	Gastropoda	Neogastropoda	Cosmopolitan	41	3
10962	Conorbis	70.6	28.4	6	70.6	23.03	16	Mollusca	Gastropoda	Neogastropoda	Cosmopolitan	6	3
10964	Cophocara	70.6	65.5	4	70.6	65.5	4	Mollusca	Gastropoda	Neogastropoda	Endemic	NA	NA
10967	Coptostoma	40.4	37.2	2	61.7	37.2	8	Mollusca	Gastropoda	Neogastropoda	Immigrant	2	1
10972	Cornulina	61.7	37.2	14	61.7	33.9	29	Mollusca	Gastropoda	Neotaenioglossa	Cosmopolitan	9	2
10973	Coronia	65.5	28.4	89	65.5	20.43	92	Mollusca	Gastropoda	Neogastropoda	Cosmopolitan	77	4
10978	Costoanachis	5.332	0	38	23.03	0	74	Mollusca	Gastropoda	Neotaenioglossa	Cosmopolitan	23	2
10994	Cryptochorda	55.8	48.6	1	55.8	33.9	7	Mollusca	Gastropoda	Neogastropoda	Emigrant	NA	NA
10995	Cryptoconus	83.5	40.4	6	83.5	28.4	24	Mollusca	Gastropoda	Neogastropoda	Cosmopolitan	5	1
10998	Cryptorhytis	83.5	65.5	6	83.5	61.7	38	Mollusca	Gastropoda	Neotaenioglossa	Emigrant	4	2
11026	Dentimargo	33.9	0.0117	14	33.9	0.0117	30	Mollusca	Gastropoda	Neogastropoda	Cosmopolitan	13	3
11032	Deussenia	83.5	65.5	55	83.5	65.5	56	Mollusca	Gastropoda	Neotaenioglossa	Emigrant	2	1
11038	Dolicholatirus	99.6	1.806	16	99.6	0.0117	19	Mollusca	Gastropoda	Neotaenioglossa	Cosmopolitan	6	3
11045	Drilluta	83.5	65.5	145	83.5	65.5	147	Mollusca	Gastropoda	Neotaenioglossa	Emigrant	5	2
11052	Ecphora	83.5	1.806	87	83.5	1.806	88	Mollusca	Gastropoda	Neogastropoda	Cosmopolitan	48	4
11068	Eoclathurella	48.6	40.4	2	48.6	40.4	2	Mollusca	Gastropoda	Neogastropoda	Endemic	2	1
11069	Eocythara	55.8	48.6	3	55.8	48.6	3	Mollusca	Gastropoda	Neogastropoda	Endemic	NA	NA
11070	Eodrilla	48.6	37.2	3	48.6	37.2	3	Mollusca	Gastropoda	Neogastropoda	Endemic	3	2
11071	Eoharpa	70.6	65.5	2	70.6	65.5	2	Mollusca	Gastropoda	Neogastropoda	Endemic	NA	NA
11072	Eopleurotoma	65.5	33.9	50	65.5	28.4	89	Mollusca	Gastropoda	Neogastropoda	Cosmopolitan	34	5
11074	Eosiphonalia	33.9	23.03	6	33.9	23.03	6	Mollusca	Gastropoda		Endemic	6	2
11075	Eosurcula	65.5	37.2	31	65.5	37.2	31	Mollusca	Gastropoda	Neogastropoda	Endemic	24	3
11078	Eovasum	40.4	33.9	2	61.7	33.9	11	Mollusca	Gastropoda	Neogastropoda	Immigrant	1	1
11087	Eripachya	83.5	70.6	7	83.5	70.6	7	Mollusca	Gastropoda	Neogastropoda	Endemic	7	1
11091	Eucheilodon	48.6	33.9	9	48.6	33.9	9	Mollusca	Gastropoda	Neogastropoda	Endemic	9	1
11092	Euclathurella	33.9	28.4	3	33.9	0.0117	10	Mollusca	Gastropoda	Neogastropoda	Emigrant	1	1
11095	Eucymba	40.4	37.2	1	40.4	37.2	1	Mollusca	Gastropoda	Neogastropoda	Endemic	NA	NA
11104	Euryochetus	55.8	48.6	1	55.8	48.6	1	Mollusca	Gastropoda	Neogastropoda	Endemic	NA	NA
11108	Euthriofusus	83.5	70.6	4	125	15.97	26	Mollusca	Gastropoda	Neotaenioglossa	Cosmopolitan	NA	NA
11110	Exilia	70.6	23.03	53	70.6	23.03	70	Mollusca	Gastropoda	Neogastropoda	Cosmopolitan	45	4
11130	Fulgerca	83.5	65.5	30	83.5	65.5	30	Mollusca	Gastropoda	Neogastropoda	Endemic	4	2
11136	Fusimilis	83.5	65.5	19	83.5	65.5	19	Mollusca	Gastropoda	Neogastropoda	Endemic	1	1
11137	Fusimitra	55.8	28.4	26	65.5	23.03	38	Mollusca	Gastropoda	Neogastropoda	Cosmopolitan	20	2
11163	Glyptotoma	48.6	37.2	17	48.6	37.2	17	Mollusca	Gastropoda	Neogastropoda	Endemic	14	2
11169	Graphidula	99.6	65.5	86	99.6	65.5	93	Mollusca	Gastropoda	Neotaenioglossa	Cosmopolitan	12	3
11176	Haplovoluta	83.5	65.5	2	83.5	58.7	5	Mollusca	Gastropoda	Neogastropoda	Emigrant	1	1
11192	Hemisurcula	61.7	40.4	4	61.7	40.4	8	Mollusca	Gastropoda	Neogastropoda	Immigrant	4	2
11193	Hercorhynchus	70.6	65.5	42	70.6	65.5	42	Mollusca	Gastropoda	Neogastropoda	Endemic	NA	NA
11195	Hesperiturris	55.8	37.2	13	55.8	33.9	14	Mollusca	Gastropoda	Neogastropoda	Emigrant	6	2
11200	Hillites	99.6	93.5	10	112	93.5	11	Mollusca	Gastropoda	Neogastropoda	Immigrant	NA	NA
11210	Hydrotribulus	83.5	65.5	17	83.5	65.5	17	Mollusca	Gastropoda	Neotaenioglossa	Endemic	1	1
11214	Infracoronia	37.2	33.9	1	37.2	33.9	1	Mollusca	Gastropoda	Neogastropoda	Endemic	1	1
11239	Lacinia	65.5	37.2	7	65.5	23.03	9	Mollusca	Gastropoda	Neotaenioglossa	Emigrant	6	2
11240	Laevibuccinum	65.5	37.2	14	65.5	37.2	16	Mollusca	Gastropoda	Neogastropoda	Cosmopolitan	11	2
11241	Laevihastula	11.608	5.332	6	11.608	5.332	6	Mollusca	Gastropoda	Neogastropoda	Endemic	1	1
11246	Lapparia	55.8	33.9	16	55.8	33.9	17	Mollusca	Gastropoda	Neogastropoda	Immigrant	13	3
11264	Leptosurcula	65.5	48.6	3	65.5	48.6	3	Mollusca	Gastropoda	Neogastropoda	Endemic	2	1
11268	Levifusus	65.5	28.4	134	65.5	28.4	159	Mollusca	Gastropoda	Neotaenioglossa	Cosmopolitan	84	5
11271	Liochlamys	5.332	0.0117	4	5.332	0.0117	4	Mollusca	Gastropoda	Neotaenioglossa	Endemic	3	2
11274	Liopeplum	83.5	65.5	121	85.8	65.5	123	Mollusca	Gastropoda	Neogastropoda	Cosmopolitan	25	1
11280	Lirofusus	65.5	37.2	13	65.5	37.2	13	Mollusca	Gastropoda	Neotaenioglossa	Endemic	13	2
11281	Lirosoma	83.5	1.806	9	83.5	1.806	10	Mollusca	Gastropoda	Neotaenioglossa	Cosmopolitan	6	1
11282	Lisbonia	48.6	40.4	1	48.6	40.4	1	Mollusca	Gastropoda	Neogastropoda	Endemic	1	1
11287	Lomirosa	83.5	65.5	5	83.5	65.5	5	Mollusca	Gastropoda	Neotaenioglossa	Endemic	NA	NA
11288	Longoconcha	83.5	65.5	64	83.5	65.5	64	Mollusca	Gastropoda	Neogastropoda	Endemic	5	2
11293	Lupira	83.5	65.5	20	83.5	65.5	20	Mollusca	Gastropoda	Neogastropoda	Endemic	1	1
11294	Lutema	93.5	65.5	10	93.5	65.5	10	Mollusca	Gastropoda	Neogastropoda	Endemic	1	1
11297	Lyrischapa	48.6	37.2	2	55.8	37.2	6	Mollusca	Gastropoda	Neogastropoda	Cosmopolitan	2	1
11300	Lyrosurcula	58.7	37.2	15	58.7	37.2	15	Mollusca	Gastropoda	Neogastropoda	Endemic	14	2
11329	Mataxa	83.5	65.5	13	83.5	65.5	13	Mollusca	Gastropoda	Neogastropoda	Endemic	1	1
11335	Mazzalina	61.7	33.9	7	61.7	33.9	10	Mollusca	Gastropoda	Neotaenioglossa	Emigrant	4	2
11336	Medionapus	83.5	65.5	25	83.5	65.5	25	Mollusca	Gastropoda	Neogastropoda	Endemic	NA	NA
11345	Mesorhytis	70.6	48.6	2	83.5	48.6	3	Mollusca	Gastropoda	Neogastropoda	Immigrant	2	1
11350	Michela	55.8	37.2	26	55.8	37.2	26	Mollusca	Gastropoda	Neogastropoda	Endemic	23	3
11356	Microsurcula	33.9	28.4	23	33.9	28.4	23	Mollusca	Gastropoda	Neogastropoda	Endemic	23	2
11371	Mitridomus	83.5	70.6	1	83.5	70.6	1	Mollusca	Gastropoda	Neogastropoda	Endemic	NA	NA
11379	Monoptygma	48.6	40.4	1	48.6	40.4	1	Mollusca	Gastropoda	Neogastropoda	Endemic	1	1
11381	Morea	83.5	65.5	75	85.8	65.5	76	Mollusca	Gastropoda	Neogastropoda	Immigrant	3	2
11390	Murotriton	40.4	37.2	1	40.4	37.2	1	Mollusca	Gastropoda	Neogastropoda	Endemic	NA	NA
11391	Murphitys	89.3	65.5	8	89.3	65.5	12	Mollusca	Gastropoda	Neogastropoda	Emigrant	8	1
11393	Myobarbum	70.6	65.5	19	70.6	65.5	19	Mollusca	Gastropoda	Neogastropoda	Endemic	3	1
11408	Nekewis	40.4	37.2	2	70.6	37.2	7	Mollusca	Gastropoda	Neogastropoda	Immigrant	2	2
11425	Nodisurculina	11.608	7.246	1	11.608	7.246	1	Mollusca	Gastropoda	Neogastropoda	Endemic	NA	NA
11438	Odontobasis	83.5	65.5	5	83.5	65.5	5	Mollusca	Gastropoda	Neotaenioglossa	Endemic	1	1
11439	Odontofusus	83.5	55.8	3	83.5	55.8	3	Mollusca	Gastropoda	Neotaenioglossa	Endemic	1	1
11454	Ornopsis	83.5	65.5	49	83.5	61.7	50	Mollusca	Gastropoda	Neotaenioglossa	Emigrant	2	1
11455	Orthosurcula	65.5	28.4	54	65.5	7.246	71	Mollusca	Gastropoda	Neogastropoda	Cosmopolitan	37	3
11467	Paleofusimitra	70.6	65.5	7	70.6	65.5	7	Mollusca	Gastropoda	Neogastropoda	Endemic	NA	NA
11473	Papillina	61.7	33.9	12	61.7	33.9	12	Mollusca	Gastropoda	Neogastropoda	Endemic	10	3
11479	Parafusus	83.5	65.5	15	83.5	65.5	15	Mollusca	Gastropoda	Neogastropoda	Endemic	1	1
11482	Paramorea	83.5	65.5	2	112	65.5	3	Mollusca	Gastropoda	Neogastropoda	Immigrant	1	1
11487	Parasyrinx	37.2	33.9	12	70.6	23.03	23	Mollusca	Gastropoda	Neogastropoda	Cosmopolitan	11	2
11492	Parvisipho	55.8	48.6	1	61.7	37.2	7	Mollusca	Gastropoda	Neogastropoda	Cosmopolitan	1	1
11493	Parvivoluta	83.5	65.5	4	83.5	65.5	4	Mollusca	Gastropoda	Neogastropoda	Endemic	1	1
11506	Perplicaria	5.332	0.0117	3	5.332	0.0117	3	Mollusca	Gastropoda	Neogastropoda	Endemic	3	2
11508	Perse	37.2	23.03	36	37.2	23.03	36	Mollusca	Gastropoda	Neotaenioglossa	Endemic	36	4
11515	Phandella	33.9	28.4	4	33.9	28.4	4	Mollusca	Gastropoda	Neogastropoda	Endemic	4	1
11522	Piestochilus	83.5	55.8	21	83.5	55.8	21	Mollusca	Gastropoda	Neotaenioglossa	Endemic	8	2
11554	Priscofusus	58.7	23.03	15	58.7	23.03	16	Mollusca	Gastropoda	Neotaenioglossa	Emigrant	13	3
11556	Procerapex	37.2	33.9	22	37.2	33.9	22	Mollusca	Gastropoda	Neogastropoda	Endemic	22	2
11560	Protobusycon	83.5	65.5	6	83.5	65.5	6	Mollusca	Gastropoda	Neotaenioglossa	Endemic	1	1
11561	Protosurcula	65.5	37.2	27	65.5	37.2	27	Mollusca	Gastropoda	Neogastropoda	Endemic	22	3
11572	Pseudofulgur	33.9	28.4	4	33.9	28.4	4	Mollusca	Gastropoda	Neogastropoda	Endemic	4	3
11573	Pseudolatirus	65.5	58.7	8	65.5	0.0117	11	Mollusca	Gastropoda	Neotaenioglossa	Emigrant	8	3
11578	Pseudometula	55.8	48.6	1	55.8	48.6	1	Mollusca	Gastropoda	Neogastropoda	Endemic	NA	NA
11582	Pseudoperissolax	58.7	23.03	3	58.7	23.03	8	Mollusca	Gastropoda	Neogastropoda	Cosmopolitan	2	1
11599	Ptychosalpinx	40.4	1.806	15	40.4	1.806	15	Mollusca	Gastropoda	Neotaenioglossa	Endemic	10	1
11601	Ptychosyca	83.5	65.5	6	83.5	65.5	6	Mollusca	Gastropoda	Neotaenioglossa	Endemic	NA	NA
11611	Pyramimitra	55.8	33.9	18	55.8	33.9	18	Mollusca	Gastropoda	Neogastropoda	Endemic	16	1
11617	Pyrifusus	83.5	65.5	83	85.8	65.5	85	Mollusca	Gastropoda	Neotaenioglossa	Immigrant	5	2
11629	Remera	83.5	65.5	46	83.5	65.5	47	Mollusca	Gastropoda	Neotaenioglossa	Emigrant	2	2
11630	Remnita	83.5	65.5	13	83.5	65.5	13	Mollusca	Gastropoda	Neogastropoda	Endemic	NA	NA
11635	Rhombopsis	93.5	65.5	8	93.5	65.5	8	Mollusca	Gastropoda	Neotaenioglossa	Endemic	2	2
11638	Ripleyella	83.5	70.6	1	83.5	70.6	1	Mollusca	Gastropoda	Neogastropoda	Endemic	NA	NA
11649	Sargana	83.5	65.5	50	83.5	65.5	50	Mollusca	Gastropoda	Neogastropoda	Endemic	6	2
11656	Sceptrum	61.7	55.8	3	61.7	55.8	3	Mollusca	Gastropoda	Neogastropoda	Endemic	3	2
11657	Scobinella	93.5	28.4	29	93.5	1.806	39	Mollusca	Gastropoda	Neogastropoda	Cosmopolitan	17	4
11662	Seminola	70.6	65.5	3	70.6	65.5	3	Mollusca	Gastropoda	Neogastropoda	Endemic	1	1
11667	Serrifusus	70.6	65.5	7	83.5	61.7	14	Mollusca	Gastropoda	Neotaenioglossa	Cosmopolitan	3	2
11671	Sinistrella	48.6	33.9	4	48.6	33.9	4	Mollusca	Gastropoda	Neogastropoda	Endemic	4	1
11681	Solenosteira	33.9	0	19	33.9	0	27	Mollusca	Gastropoda	Neotaenioglossa	Cosmopolitan	12	2
11689	Spiradaphne	33.9	28.4	1	33.9	28.4	1	Mollusca	Gastropoda	Neogastropoda	Endemic	1	1
11694	Stantonella	83.5	65.5	91	83.5	65.5	91	Mollusca	Gastropoda	Neotaenioglossa	Endemic	19	1
11703	Strepsidura	65.5	28.4	24	83.5	28.4	49	Mollusca	Gastropoda	Neotaenioglossa	Cosmopolitan	21	2
11705	Streptochetus	58.7	28.4	2	65.5	1.806	26	Mollusca	Gastropoda	Neotaenioglossa	Cosmopolitan	NA	NA
11726	Surculites	65.5	0.0117	20	65.5	0.0117	36	Mollusca	Gastropoda	Neogastropoda	Cosmopolitan	11	3
11727	Surculoma	55.8	37.2	19	55.8	37.2	19	Mollusca	Gastropoda	Neogastropoda	Endemic	14	2
11733	Sycostoma	61.7	40.4	3	65.5	33.9	34	Mollusca	Gastropoda	Neotaenioglossa	Cosmopolitan	2	1
11749	Tectaplica	93.5	65.5	4	93.5	65.5	4	Mollusca	Gastropoda	Neogastropoda	Endemic	3	2
11756	Terebrifusus	65.5	37.2	28	65.5	37.2	31	Mollusca	Gastropoda	Neotaenioglossa	Emigrant	24	2
11784	Tripia	48.6	40.4	1	48.6	40.4	3	Mollusca	Gastropoda	Neogastropoda	Cosmopolitan	1	1
11788	Tritonatractus	48.6	33.9	12	48.6	33.9	12	Mollusca	Gastropoda	Neogastropoda	Endemic	11	2
11790	Tritonopsis	28.4	15.97	5	28.4	15.97	5	Mollusca	Gastropoda	Neogastropoda	Endemic	2	1
11795	Tropisurcula	55.8	37.2	11	55.8	37.2	11	Mollusca	Gastropoda	Neogastropoda	Endemic	6	1
11800	Trypanotoma	48.6	37.2	18	48.6	37.2	18	Mollusca	Gastropoda	Neogastropoda	Endemic	16	2
11801	Trypanotopsis	40.4	37.2	3	40.4	37.2	3	Mollusca	Gastropoda	Neogastropoda	Endemic	3	1
11813	Turrinosyrinx	37.2	33.9	10	48.6	28.4	16	Mollusca	Gastropoda	Neogastropoda	Cosmopolitan	10	2
11829	Varicobela	55.8	28.4	6	55.8	28.4	6	Mollusca	Gastropoda	Neogastropoda	Endemic	5	2
11846	Volutilithes	65.5	55.8	3	99.6	13.65	40	Mollusca	Gastropoda	Neogastropoda	Cosmopolitan	2	2
11849	Volutoderma	93.5	55.8	42	93.5	55.8	42	Mollusca	Gastropoda	Neogastropoda	Endemic	20	4
11852	Volutomorpha	99.6	55.8	89	99.6	55.8	96	Mollusca	Gastropoda	Neogastropoda	Cosmopolitan	7	1
11856	Volvariella	55.8	48.6	1	55.8	48.6	1	Mollusca	Gastropoda	Neogastropoda	Endemic	NA	NA
11865	Whitneyella	58.7	37.2	8	58.7	37.2	8	Mollusca	Gastropoda	Neogastropoda	Endemic	5	4
11866	Woodsella	83.5	65.5	3	83.5	65.5	3	Mollusca	Gastropoda	Neotaenioglossa	Endemic	1	1
11899	Acteonina	299	65.5	8	299	65.5	49	Mollusca	Gastropoda		Cosmopolitan	2	2
11905	Avellana	99.6	65.5	10	125	61.7	57	Mollusca	Gastropoda	Cephalaspidea	Cosmopolitan	NA	NA
11906	Biplica	99.6	65.5	42	99.6	65.5	46	Mollusca	Gastropoda	Cephalaspidea	Cosmopolitan	15	2
11912	Bullopsis	70.6	65.5	9	70.6	65.5	9	Mollusca	Gastropoda	Cephalaspidea	Endemic	1	1
11914	Cinulia	112	65.5	3	112	61.7	8	Mollusca	Gastropoda	Cephalaspidea	Cosmopolitan	3	2
11929	Cylindrobullina	249.7	247.4	2	249.7	136.4	130	Mollusca	Gastropoda		Emigrant	2	1
11930	Cylindrotruncatum	83.5	65.5	4	83.5	65.5	4	Mollusca	Gastropoda	Cephalaspidea	Endemic	NA	NA
11933	Ellipsoscapha	83.5	61.7	78	83.5	58.7	81	Mollusca	Gastropoda	Cephalaspidea	Emigrant	9	2
11934	Eoacteon	99.6	65.5	31	99.6	65.5	31	Mollusca	Gastropoda		Endemic	4	3
11936	Eriptycha	70.6	65.5	1	130	55.8	14	Mollusca	Gastropoda	Cephalaspidea	Cosmopolitan	1	1
11939	Fictoacteon	99.6	93.5	8	99.6	93.5	8	Mollusca	Gastropoda	Cephalaspida	Endemic	NA	NA
11940	Gilbertina	65.5	61.7	1	125	55.8	16	Mollusca	Gastropoda	Cephalaspida	Cosmopolitan	1	1
11941	Girtyspira	333	268	27	359.2	251	31	Mollusca	Gastropoda		Cosmopolitan	18	4
11943	Goniocylichna	83.5	65.5	17	99.6	65.5	18	Mollusca	Gastropoda	Cephalaspidea	Immigrant	1	1
11954	Lithophysema	37.2	33.9	5	40.4	33.9	7	Mollusca	Gastropoda	Cephalaspida	Immigrant	NA	NA
11969	Oligoptycha	83.5	65.5	17	125	65.5	18	Mollusca	Gastropoda	Cephalaspidea	Immigrant	2	1
11979	Parietiplicatum	83.5	70.6	2	83.5	70.6	2	Mollusca	Gastropoda		Endemic	NA	NA
11983	Pirsila	112	93.5	9	112	93.5	9	Mollusca	Gastropoda	Cephalaspidea	Endemic	1	1
12021	Tornatellaea	99.6	28.4	76	167.7	28.4	131	Mollusca	Gastropoda	Cephalaspidea	Cosmopolitan	26	3
12023	Trochactaeon	112	89.3	18	130	65.5	109	Mollusca	Gastropoda	Cephalaspidea	Cosmopolitan	1	1
12025	Troostella	83.5	65.5	9	83.5	65.5	9	Mollusca	Gastropoda		Endemic	1	1
12029	Zikkuratia	70.6	61.7	8	70.6	61.7	8	Mollusca	Gastropoda	Cephalaspidea	Endemic	1	1
12037	Amphitomaria	216.5	203.6	1	228	203.6	2	Mollusca	Gastropoda		Immigrant	1	1
12039	Aphanoptyxis	136.4	89.3	3	167.7	89.3	6	Mollusca	Gastropoda	Heterostrophia	Immigrant	3	1
12073	Creonella	83.5	61.7	93	83.5	40.4	95	Mollusca	Gastropoda		Emigrant	3	2
12086	Donaldina	385.3	251	50	391.8	251	65	Mollusca	Gastropoda		Cosmopolitan	11	2
12144	Nerinea	189.6	89.3	7	189.6	70.6	252	Mollusca	Gastropoda		Cosmopolitan	4	2
12145	Nerinella	93.5	89.3	1	189.6	89.3	99	Mollusca	Gastropoda	Heterostrophia	Immigrant	1	1
12171	Platyconcha	308	306.5	2	308	306.5	2	Mollusca	Gastropoda		Endemic	NA	NA
12173	Prodiozoptyxis	275.6	270.6	1	275.6	270.6	3	Mollusca	Gastropoda		Cosmopolitan	1	1
12174	Promathilda	249.7	61.7	24	249.7	61.7	97	Mollusca	Gastropoda		Cosmopolitan	3	3
12203	Streptacis	318.1	70.6	11	348	70.6	20	Mollusca	Gastropoda		Cosmopolitan	4	4
12217	Trimalaxis	55.8	48.6	1	55.8	48.6	1	Mollusca	Gastropoda	Heterostrophia	Endemic	NA	NA
12233	Bovicornu	37.2	28.4	2	37.2	28.4	2	Mollusca	Gastropoda	Thecosomata	Endemic	2	1
12252	Praehyalocylis	37.2	33.9	1	37.2	33.9	1	Mollusca	Gastropoda	Thecosomata	Endemic	1	1
12309	Paronaella	318.1	99.6	240	318.1	70.6	741	Actinopoda	Radiolaria	Spumellaria	Cosmopolitan	116	3
12317	Balkoceras	492.5	488.3	1	492.5	488.3	1	Mollusca	Cephalopoda	Ellesmerocerida	Endemic	1	1
12318	Palaeoceras	492.5	488.3	2	492.5	488.3	2	Mollusca	Cephalopoda	Ellesmerocerida	Endemic	1	1
12319	Plectronoceras	492.5	488.3	1	492.5	488.3	1	Mollusca	Cephalopoda	Ellesmerocerida	Endemic	1	1
12326	Anguloceras	488.3	478.6	3	488.3	478.6	4	Mollusca	Cephalopoda	Ellesmerocerida	Cosmopolitan	1	1
12328	Annoceras	488.3	471.8	22	488.3	471.8	22	Mollusca	Cephalopoda	Ellesmerocerida	Endemic	7	3
12332	Bactroceras	471.8	464	1	488.3	460.9	15	Mollusca	Cephalopoda	Orthocerida	Cosmopolitan	1	1
12336	Barnesoceras	488.3	478.6	8	488.3	478.6	9	Mollusca	Cephalopoda	Ellesmerocerida	Cosmopolitan	1	1
12337	Bassleroceras	488.3	471.8	8	488.3	471.8	9	Mollusca	Cephalopoda	Ellesmerocerida	Emigrant	4	3
12341	Buehleroceras	488.3	471.8	5	488.3	471.8	5	Mollusca	Cephalopoda	Ellesmerocerida	Endemic	1	1
12342	Burenoceras	488.3	478.6	3	488.3	478.6	3	Mollusca	Cephalopoda	Ellesmerocerida	Endemic	2	2
12343	Cartersoceras	459	458	4	459	458	4	Mollusca	Cephalopoda		Endemic	2	1
12344	Caseoceras	488.3	478.6	1	488.3	478.6	1	Mollusca	Cephalopoda	Ellesmerocerida	Endemic	1	1
12348	Chepuloceras	488.3	478.6	1	488.3	478.6	1	Mollusca	Cephalopoda	Ellesmerocerida	Endemic	1	1
12349	Clarkoceras	488.3	471.8	11	488.3	471.8	13	Mollusca	Cephalopoda	Ellesmerocerida	Immigrant	6	2
12350	Clelandoceras	488.3	471.8	2	488.3	471.8	2	Mollusca	Cephalopoda	Ellesmerocerida	Endemic	2	2
12351	Cochlioceras	471.8	464	1	488.3	460.9	7	Mollusca	Cephalopoda	Orthocerida	Cosmopolitan	NA	NA
12352	Conocerina	488.3	471.8	6	488.3	471.8	6	Mollusca	Cephalopoda	Ellesmerocerida	Endemic	3	2
12355	Cyclostomiceras	478.6	471.8	3	488.3	33.9	9	Mollusca	Cephalopoda	Ellesmerocerida	Cosmopolitan	2	2
12356	Cyrtobaltoceras	478.6	471.8	2	478.6	471.8	2	Mollusca	Cephalopoda	Orthocerida	Endemic	2	1
12357	Cyrtocerina	460.9	443.7	27	460.9	443.7	27	Mollusca	Cephalopoda	Ellesmerocerida	Endemic	4	2
12358	Dakeoceras	488.3	471.8	10	488.3	471.8	14	Mollusca	Cephalopoda	Ellesmerocerida	Cosmopolitan	6	2
12360	Diaphoroceras	478.6	471.8	1	478.6	471.8	1	Mollusca	Cephalopoda	Ellesmerocerida	Endemic	NA	NA
12364	Dyscritoceras	478.6	471.8	2	478.6	471.8	2	Mollusca	Cephalopoda	Ellesmerocerida	Endemic	NA	NA
12366	Ectenoceras	488.3	471.8	7	488.3	471.8	7	Mollusca	Cephalopoda	Ellesmerocerida	Endemic	2	2
12367	Ectenolites	492.5	471.8	14	492.5	471.8	16	Mollusca	Cephalopoda	Ellesmerocerida	Cosmopolitan	4	3
12369	Ellesmeroceras	488.3	471.8	16	488.3	471.8	24	Mollusca	Cephalopoda	Ellesmerocerida	Cosmopolitan	9	2
12370	Endocycloceras	488.3	471.8	4	488.3	471.8	4	Mollusca	Cephalopoda	Ellesmerocerida	Endemic	2	2
12371	Endorioceras	478.6	471.8	1	478.6	471.8	1	Mollusca	Cephalopoda	Orthocerida	Endemic	1	1
12377	Eremoceras	488.3	471.8	5	488.3	471.8	5	Mollusca	Cephalopoda	Ellesmerocerida	Endemic	2	2
12384	Keraiaceras	478.6	471.8	1	478.6	471.8	1	Mollusca	Cephalopoda	Ellesmerocerida	Endemic	1	1
12386	Lawrenceoceras	478.6	471.8	6	478.6	471.8	6	Mollusca	Cephalopoda	Ellesmerocerida	Endemic	4	2
12387	Levisoceras	488.3	471.8	10	488.3	471.8	10	Mollusca	Cephalopoda	Ellesmerocerida	Endemic	4	2
12388	Llanoceras	488.3	478.6	1	488.3	478.6	1	Mollusca	Cephalopoda	Ellesmerocerida	Endemic	1	1
12391	Metabaltoceras	478.6	471.8	3	478.6	471.8	3	Mollusca	Cephalopoda	Orthocerida	Endemic	2	2
12392	Microbaltoceras	488.3	478.6	2	488.3	478.6	2	Mollusca	Cephalopoda	Orthocerida	Endemic	1	1
12396	Muriceras	488.3	471.8	10	488.3	471.8	11	Mollusca	Cephalopoda	Ellesmerocerida	Emigrant	3	1
12397	Murrayoceras	459	458	1	459	458	1	Mollusca	Cephalopoda		Endemic	1	1
12400	Oneotoceras	488.3	478.6	1	488.3	478.6	1	Mollusca	Cephalopoda	Ellesmerocerida	Endemic	1	1
12401	Pachendoceras	488.3	478.6	2	488.3	471.8	6	Mollusca	Cephalopoda	Ellesmerocerida	Emigrant	1	1
12403	Paradakeoceras	488.3	471.8	3	488.3	471.8	3	Mollusca	Cephalopoda	Ellesmerocerida	Endemic	1	1
12407	Protocycloceras	478.6	471.8	15	488.3	318.1	41	Mollusca	Cephalopoda	Ellesmerocerida	Cosmopolitan	7	2
12415	Rioceras	478.6	471.8	11	488.3	471.8	18	Mollusca	Cephalopoda	Ellesmerocerida	Immigrant	4	2
12416	Robsonoceras	488.3	478.6	2	488.3	464	5	Mollusca	Cephalopoda	Ellesmerocerida	Emigrant	NA	NA
12417	Rudolfoceras	478.6	471.8	6	478.6	471.8	7	Mollusca	Cephalopoda	Ellesmerocerida	Cosmopolitan	2	1
12418	Ruthenoceras	488.3	478.6	1	488.3	478.6	1	Mollusca	Cephalopoda	Ellesmerocerida	Endemic	1	1
12420	Shideleroceras	450	443.7	2	450	443.7	2	Mollusca	Cephalopoda	Ellesmerocerida	Endemic	2	1
12423	Stemtonoceras	488.3	478.6	1	488.3	478.6	1	Mollusca	Cephalopoda	Ellesmerocerida	Endemic	NA	NA
12429	Walcottoceras	478.6	471.8	1	478.6	471.8	1	Mollusca	Cephalopoda	Ellesmerocerida	Endemic	1	1
12431	Woosteroceras	488.3	478.6	6	488.3	478.6	7	Mollusca	Cephalopoda	Ellesmerocerida	Cosmopolitan	3	2
12449	Allumettoceras	460.9	445.6	17	464	445.6	19	Mollusca	Cephalopoda	Orthocerida	Immigrant	6	3
12450	Anaspyroceras	459	445.6	16	478.6	407	27	Mollusca	Cephalopoda	Orthocerida	Cosmopolitan	2	2
12454	Antiplectoceras	460.9	443.7	10	460.9	443.7	11	Mollusca	Cephalopoda	Basslerocerida	Emigrant	NA	NA
12465	Bitaunioceras	284.4	275.6	1	284.4	270.6	3	Mollusca	Cephalopoda		Emigrant	1	1
12468	Brachycycloceras	305	284.4	3	333	265.8	10	Mollusca	Cephalopoda		Cosmopolitan	NA	NA
12471	Buttsoceras	478.6	471.8	1	478.6	471.8	2	Mollusca	Cephalopoda	Dissidocerida	Cosmopolitan	1	1
12476	Centroonoceras	460.9	459	3	471.8	459	4	Mollusca	Cephalopoda		Immigrant	3	1
12485	Cycloceras	428.2	318.1	3	478.6	251	15	Mollusca	Cephalopoda	Orthocerida	Cosmopolitan	2	2
12488	Cyrtothoracoceras	340	333	1	340	318.1	2	Mollusca	Cephalopoda	Pseudorthocerida	Emigrant	1	1
12489	Dawsonoceras	436	397.5	58	445.6	397.5	71	Mollusca	Cephalopoda	Orthocerida	Cosmopolitan	49	6
12494	Dolorthoceras	318.1	311.7	1	411.2	311.7	9	Mollusca	Cephalopoda	Pseudorthocerida	Immigrant	1	1
12499	Ephippiorthoceras	453.5	443.7	21	453.5	443.7	21	Mollusca	Cephalopoda	Orthocerida	Endemic	4	2
12502	Euloxoceras	318.1	311.7	1	411.2	311.7	3	Mollusca	Cephalopoda	Pseudorthocerida	Immigrant	1	1
12507	Garryoceras	460.9	459	1	460.9	459	1	Mollusca	Cephalopoda	Orthocerida	Endemic	NA	NA
12509	Geisonoceras	460.9	443.7	15	464	418.7	34	Mollusca	Cephalopoda	Orthocerida	Cosmopolitan	6	2
12510	Geisonocerina	428.2	422.9	5	450	299	8	Mollusca	Cephalopoda	Orthocerida	Cosmopolitan	5	1
12512	Glenisteroceras	478.6	471.8	1	478.6	471.8	1	Mollusca	Cephalopoda		Endemic	1	1
12513	Gorbyoceras	488.3	443.7	26	488.3	443.7	36	Mollusca	Cephalopoda	Orthocerida	Cosmopolitan	17	4
12518	Harrisoceras	428.2	422.9	1	436	422.9	4	Mollusca	Cephalopoda	Orthocerida	Immigrant	1	1
12524	Isorthoceras	460.9	445.6	36	460.9	443.7	41	Mollusca	Cephalopoda	Orthocerida	Emigrant	12	3
12529	Kionoceras	460.9	385.3	56	464	385.3	83	Mollusca	Cephalopoda	Orthocerida	Cosmopolitan	24	5
12531	Leurocycloceras	428.2	422.9	4	428.2	418.7	10	Mollusca	Cephalopoda	Orthocerida	Emigrant	4	1
12540	Metaspyroceras	460.9	422.9	37	460.9	422.9	37	Mollusca	Cephalopoda	Orthocerida	Endemic	4	1
12542	Michelinoceras	471.8	203.6	96	488.3	203.6	185	Mollusca	Cephalopoda	Orthocerida	Cosmopolitan	51	6
12543	Mitorthoceras	333	305	3	333	305	4	Mollusca	Cephalopoda	Pseudorthocerida	Immigrant	NA	NA
12545	Monomuchites	460.9	458	5	460.9	458	5	Mollusca	Cephalopoda	Orthocerida	Endemic	3	1
12557	Orthoceras	460.9	216.5	89	478.6	203.6	237	Mollusca	Cephalopoda	Orthocerida	Cosmopolitan	46	6
12560	Ophioceras	428.2	422.9	1	428.2	418.7	3	Mollusca	Cephalopoda	Tarphycerida	Emigrant	1	1
12572	Plagiostomoceras	428.2	422.9	2	428.2	407	23	Mollusca	Cephalopoda	Orthocerida	Emigrant	2	1
12573	Pleurorthoceras	460.9	443.7	6	460.9	443.7	6	Mollusca	Cephalopoda	Orthocerida	Endemic	4	1
12576	Polygrammoceras	459	422.9	15	464	422.9	17	Mollusca	Cephalopoda	Orthocerida	Cosmopolitan	4	3
12577	Proteoceras	460.9	458	4	460.9	458	4	Mollusca	Cephalopoda	Orthocerida	Endemic	4	1
12579	Protokionoceras	436	385.3	9	436	385.3	9	Mollusca	Cephalopoda	Orthocerida	Endemic	7	3
12584	Pseudorthoceras	359.2	270.6	142	359.2	251	151	Mollusca	Cephalopoda	Pseudorthocerida	Cosmopolitan	62	4
12587	Rasmussenoceras	450	443.7	2	450	443.7	2	Mollusca	Cephalopoda	Orthocerida	Endemic	2	1
12591	Rhynchorthoceras	460.9	459	2	471.8	459	4	Mollusca	Cephalopoda	Lituitida	Immigrant	2	1
12592	Sactoceras	436	428.2	2	478.6	418.7	9	Mollusca	Cephalopoda	Orthocerida	Cosmopolitan	NA	NA
12593	Sactorthoceras	428.2	422.9	1	478.6	422.9	15	Mollusca	Cephalopoda		Immigrant	1	1
12602	Sphooceras	428.2	422.9	2	428.2	411.2	11	Mollusca	Cephalopoda	Lituitida	Emigrant	2	1
12603	Spyroceras	460.9	385.3	61	460.9	385.3	73	Mollusca	Cephalopoda	Pseudorthocerida	Cosmopolitan	28	6
12607	Striacoceras	397.5	385.3	5	397.5	385.3	5	Mollusca	Cephalopoda	Orthocerida	Endemic	4	3
12615	Thoracoceras	308	306.5	1	308	306.5	1	Mollusca	Cephalopoda	Orthocerida	Endemic	1	1
12629	Whiteavesites	453.5	452	6	453.5	452	6	Mollusca	Cephalopoda	Orthocerida	Endemic	NA	NA
12630	Whitfieldoceras	460.9	443.7	40	460.9	443.7	40	Mollusca	Cephalopoda	Orthocerida	Endemic	3	1
12635	Ascoceras	428.2	422.9	3	428.2	418.7	21	Mollusca	Cephalopoda	Ascocerida	Emigrant	2	1
12637	Billingsites	460.9	443.7	11	460.9	443.7	12	Mollusca	Cephalopoda	Ascocerida	Emigrant	NA	NA
12641	Hebetoceras	460.9	459	5	460.9	459	5	Mollusca	Cephalopoda	Ascocerida	Endemic	NA	NA
12645	Probillingsites	457	443.7	52	457	443.7	53	Mollusca	Cephalopoda	Ascocerida	Emigrant	8	3
12646	Redpathoceras	460.9	459	5	460.9	459	5	Mollusca	Cephalopoda	Ascocerida	Endemic	NA	NA
12647	Schuchertoceras	453.5	443.7	24	453.5	443.7	24	Mollusca	Cephalopoda	Ascocerida	Endemic	5	2
12657	Actinoceras	460.9	422.9	53	478.6	333	69	Mollusca	Cephalopoda	Actinocerida	Cosmopolitan	16	5
12660	Armenoceras	488.3	443.7	19	488.3	422.9	54	Mollusca	Cephalopoda	Actinocerida	Cosmopolitan	3	2
12666	Deiroceras	460.9	445.6	11	460.9	445.6	11	Mollusca	Cephalopoda	Actinocerida	Endemic	1	1
12674	Gonioceras	460.9	457	27	460.9	457	27	Mollusca	Cephalopoda	Actinocerida	Endemic	8	1
12676	Huronia	450	428.2	2	450	428.2	2	Mollusca	Cephalopoda	Actinocerida	Endemic	1	1
12677	Huroniella	443.7	436	7	443.7	436	7	Mollusca	Cephalopoda	Actinocerida	Endemic	NA	NA
12679	Kochoceras	453.5	443.7	8	453.5	443.7	8	Mollusca	Cephalopoda	Actinocerida	Endemic	1	1
12680	Lambeoceras	460.9	443.7	27	460.9	443.7	27	Mollusca	Cephalopoda	Actinocerida	Endemic	9	3
12691	Ormoceras	460.9	397.5	12	478.6	397.5	41	Mollusca	Cephalopoda	Actinocerida	Cosmopolitan	3	1
12692	Orthonybyoceras	452	445.6	2	452	445.6	2	Mollusca	Cephalopoda	Orthocerida	Endemic	2	2
12693	Paractinoceras	460.9	445.6	7	460.9	445.6	7	Mollusca	Cephalopoda	Actinocerida	Endemic	3	2
12696	Rayonnoceras	333	311.7	3	340	311.7	4	Mollusca	Cephalopoda	Actinocerida	Immigrant	1	1
12700	Troedssonoceras	452	450	3	452	450	3	Mollusca	Cephalopoda	Actinocerida	Endemic	3	2
12710	Boreoceras	488.3	245	11	488.3	245	16	Mollusca	Cephalopoda	Ellesmerocerida	Emigrant	NA	NA
12713	Cameroceras	478.6	445.6	34	488.3	445.6	59	Mollusca	Cephalopoda	Endocerida	Cosmopolitan	8	3
12715	Cassinoceras	478.6	471.8	6	478.6	471.8	6	Mollusca	Cephalopoda	Endocerida	Endemic	3	2
12722	Clitendoceras	478.6	471.8	1	478.6	471.8	4	Mollusca	Cephalopoda	Endocerida	Cosmopolitan	1	1
12724	Cotteroceras	478.6	471.8	1	478.6	471.8	1	Mollusca	Cephalopoda	Endocerida	Endemic	NA	NA
12726	Cyptendoceras	478.6	471.8	8	488.3	471.8	11	Mollusca	Cephalopoda	Orthocerida	Immigrant	2	1
12732	Donacoceras	453.5	452	1	453.5	452	1	Mollusca	Cephalopoda	Orthocerida	Endemic	NA	NA
12734	Endoceras	478.6	443.7	79	488.3	443.7	100	Mollusca	Cephalopoda	Endocerida	Cosmopolitan	14	4
12742	Ignoceras	359.2	345.3	1	359.2	345.3	1	Mollusca	Cephalopoda	Endocerida	Endemic	1	1
12758	Lobosiphon	478.6	471.8	1	478.6	471.8	1	Mollusca	Cephalopoda	Endocerida	Endemic	NA	NA
12762	Mcqueenoceras	478.6	471.8	5	478.6	471.8	5	Mollusca	Cephalopoda	Endocerida	Endemic	4	1
12767	Nanno	459	457	3	459	457	3	Mollusca	Cephalopoda	Endocerida	Endemic	NA	NA
12768	Narthecoceras	460.9	445.6	8	460.9	445.6	8	Mollusca	Cephalopoda	Orthocerida	Endemic	1	1
12785	Proterocameroceras	478.6	471.8	3	488.3	460.9	18	Mollusca	Cephalopoda	Endocerida	Cosmopolitan	2	2
12801	Triendoceras	453.5	452	3	453.5	452	3	Mollusca	Cephalopoda	Endocerida	Endemic	3	1
12805	Vaginoceras	464	453.5	11	478.6	453.5	28	Mollusca	Cephalopoda	Endocerida	Immigrant	11	1
12826	Brevicoceras	407	397.5	1	407	391.8	2	Mollusca	Cephalopoda	Oncocerida	Emigrant	1	1
12834	Clarkesvillia	450	445.6	1	450	445.6	1	Mollusca	Cephalopoda	Discosorida	Endemic	1	1
12837	Cyrtogomphoceras	460.9	445.6	22	460.9	445.6	22	Mollusca	Cephalopoda	Discosorida	Endemic	2	1
12841	Discosorus	450	428.2	13	450	428.2	13	Mollusca	Cephalopoda	Discosorida	Endemic	3	3
12853	Faberoceras	453.5	450	2	453.5	445.6	3	Mollusca	Cephalopoda	Discosorida	Emigrant	2	1
12855	Exocyrtoceras	407	397.5	4	407	397.5	4	Mollusca	Cephalopoda	Oncocerida	Endemic	3	1
12856	Foersteoceras	418.7	416	1	418.7	416	1	Mollusca	Cephalopoda	Oncocerida	Endemic	1	1
12859	Gomphoceras	428.2	385.3	4	436	385.3	6	Mollusca	Cephalopoda	Oncocerida	Cosmopolitan	2	2
12871	Kayoceras	436	428.2	1	436	428.2	1	Mollusca	Cephalopoda	Discosorida	Endemic	1	1
12878	Lavaloceras	457	453.5	1	457	453.5	1	Mollusca	Cephalopoda	Discosorida	Endemic	1	1
12879	Lowoceras	436	428.2	1	436	428.2	1	Mollusca	Cephalopoda	Discosorida	Endemic	NA	NA
12882	Mandaloceras	436	428.2	5	436	416	7	Mollusca	Cephalopoda	Discosorida	Emigrant	NA	NA
12886	Metrioceras	93.5	89.3	1	93.5	89.3	1	Mollusca	Cephalopoda	Discosorida	Endemic	NA	NA
12896	Ovoceras	397.5	391.8	1	397.5	391.8	1	Mollusca	Cephalopoda	Oncocerida	Endemic	1	1
12898	Oxygonioceras	450	443.7	1	450	443.7	1	Mollusca	Cephalopoda	Oncocerida	Endemic	NA	NA
12906	Phragmoceras	436	416	13	436	416	26	Mollusca	Cephalopoda	Discosorida	Cosmopolitan	9	4
12911	Pristeroceras	418.7	416	4	418.7	416	4	Mollusca	Cephalopoda	Discosorida	Endemic	4	2
12912	Protophragmoceras	428.2	422.9	1	428.2	421.3	6	Mollusca	Cephalopoda	Discosorida	Emigrant	1	1
12918	Reedsoceras	460.9	459	9	460.9	459	9	Mollusca	Cephalopoda	Discosorida	Endemic	NA	NA
12924	Sinclairoceras	458	457	1	458	457	1	Mollusca	Cephalopoda	Discosorida	Endemic	NA	NA
12931	Stokesoceras	436	428.2	1	436	428.2	1	Mollusca	Cephalopoda	Discosorida	Endemic	NA	NA
12939	Teichertoceras	457	453.5	9	457	397.5	10	Mollusca	Cephalopoda	Discosorida	Emigrant	NA	NA
12941	Tritonoceras	333	318.1	1	333	318.1	1	Mollusca	Cephalopoda	Discosorida	Endemic	1	1
12946	Ulrichoceras	460.9	459	5	460.9	459	5	Mollusca	Cephalopoda	Discosorida	Endemic	NA	NA
12952	Westonoceras	460.9	443.7	39	478.6	443.7	40	Mollusca	Cephalopoda	Discosorida	Immigrant	3	2
12953	Winnipegoceras	460.9	445.6	15	460.9	445.6	15	Mollusca	Cephalopoda	Discosorida	Endemic	2	2
12958	Acleistoceras	407	385.3	8	407	385.3	8	Mollusca	Cephalopoda	Oncocerida	Endemic	1	1
12964	Amphicyrtoceras	443.7	422.9	21	443.7	422.9	21	Mollusca	Cephalopoda	Oncocerida	Endemic	7	2
12977	Augustoceras	453.5	450	3	453.5	450	3	Mollusca	Cephalopoda	Oncocerida	Endemic	3	2
12980	Beloitoceras	460.9	443.7	68	460.9	443.7	72	Mollusca	Cephalopoda	Oncocerida	Emigrant	12	5
12981	Blakeoceras	436	428.2	1	436	428.2	1	Mollusca	Cephalopoda	Oncocerida	Endemic	NA	NA
12995	Crateroceras	428.2	422.9	1	428.2	422.9	1	Mollusca	Cephalopoda	Oncocerida	Endemic	1	1
12998	Cyrtoceras	453.5	385.3	9	453.5	345.3	14	Mollusca	Cephalopoda	Oncocerida	Cosmopolitan	7	4
13002	Cyrtorizoceras	460.9	318.1	16	460.9	318.1	17	Mollusca	Cephalopoda	Oncocerida	Cosmopolitan	7	3
13007	Diestoceras	460.9	443.7	67	460.9	443.7	73	Mollusca	Cephalopoda	Oncocerida	Cosmopolitan	24	4
13008	Digenuoceras	453.5	445.6	5	453.5	445.6	5	Mollusca	Cephalopoda	Oncocerida	Endemic	NA	NA
13010	Dowlingoceras	460.9	459	1	460.9	459	1	Mollusca	Cephalopoda	Oncocerida	Endemic	NA	NA
13018	Eotrimeroceras	443.7	436	7	443.7	436	7	Mollusca	Cephalopoda	Oncocerida	Endemic	NA	NA
13022	Fayettoceras	460.9	443.7	9	460.9	443.7	9	Mollusca	Cephalopoda	Oncocerida	Endemic	2	1
13025	Graciloceras	450	445.6	1	450	445.6	1	Mollusca	Cephalopoda	Oncocerida	Endemic	1	1
13029	Gyroceras	397.5	345.3	2	397.5	345.3	2	Mollusca	Cephalopoda	Oncocerida	Endemic	2	1
13035	Hexameroceras	428.2	416	7	428.2	416	8	Mollusca	Cephalopoda	Oncocerida	Emigrant	5	3
13038	Inversoceras	428.2	422.9	1	428.2	418.7	3	Mollusca	Cephalopoda	Oncocerida	Emigrant	1	1
13044	Kentlandoceras	460.9	459	10	460.9	459	10	Mollusca	Cephalopoda	Oncocerida	Endemic	NA	NA
13046	Kindleoceras	450	443.7	4	450	443.7	4	Mollusca	Cephalopoda	Oncocerida	Endemic	3	1
13050	Leonardoceras	471.8	464	1	471.8	464	1	Mollusca	Cephalopoda	Oncocerida	Endemic	1	1
13051	Loganoceras	460.9	459	6	460.9	459	6	Mollusca	Cephalopoda	Oncocerida	Endemic	NA	NA
13057	Maelonoceras	459	458	1	459	458	1	Mollusca	Cephalopoda	Oncocerida	Endemic	1	1
13058	Manitoulinoceras	460.9	443.7	39	460.9	443.7	39	Mollusca	Cephalopoda	Oncocerida	Endemic	11	3
13062	Metarizoceras	428.2	422.9	4	428.2	422.9	4	Mollusca	Cephalopoda	Oncocerida	Endemic	4	1
13064	Miamoceras	450	443.7	2	450	443.7	2	Mollusca	Cephalopoda	Oncocerida	Endemic	2	1
13067	Mitroceras	418.7	416	2	418.7	416	2	Mollusca	Cephalopoda	Oncocerida	Endemic	2	1
13071	Neumatoceras	453.5	445.6	7	453.5	445.6	7	Mollusca	Cephalopoda	Oncocerida	Endemic	2	1
13074	Oncoceras	460.9	428.2	25	460.9	418.7	26	Mollusca	Cephalopoda	Oncocerida	Emigrant	9	4
13076	Oonoceras	453.5	443.7	5	453.5	422.9	9	Mollusca	Cephalopoda	Oncocerida	Emigrant	2	1
13084	Pentameroceras	428.2	422.9	1	436	418.7	11	Mollusca	Cephalopoda	Oncocerida	Cosmopolitan	1	1
13090	Poterioceras	359.2	348	1	359.2	318.1	3	Mollusca	Cephalopoda	Oncocerida	Emigrant	1	1
13098	Richardsonoceras	460.9	459	20	478.6	459	27	Mollusca	Cephalopoda	Oncocerida	Immigrant	NA	NA
13100	Rizoceras	450	445.6	1	458	445.6	2	Mollusca	Cephalopoda	Oncocerida	Immigrant	1	1
13103	Scofieldoceras	460.9	457	6	460.9	457	6	Mollusca	Cephalopoda	Oncocerida	Endemic	NA	NA
13107	Staufferoceras	460.9	445.6	4	460.9	445.6	4	Mollusca	Cephalopoda	Oncocerida	Endemic	1	1
13110	Suttonoceras	488.3	478.6	1	488.3	478.6	1	Mollusca	Cephalopoda	Oncocerida	Endemic	NA	NA
13113	Tetrameroceras	422.9	418.7	1	422.9	418.7	1	Mollusca	Cephalopoda	Oncocerida	Endemic	NA	NA
13117	Tripteroceras	460.9	445.6	26	460.9	445.6	26	Mollusca	Cephalopoda	Orthocerida	Endemic	1	1
13122	Valcouroceras	460.9	459	4	460.9	459	4	Mollusca	Cephalopoda	Oncocerida	Endemic	NA	NA
13124	Vaupelia	452	450	2	452	450	2	Mollusca	Cephalopoda	Oncocerida	Endemic	2	1
13126	Welleroceras	359.2	348	1	359.2	348	1	Mollusca	Cephalopoda	Oncocerida	Endemic	1	1
13130	Zittelloceras	460.9	443.7	37	460.9	443.7	37	Mollusca	Cephalopoda	Oncocerida	Endemic	6	2
13135	Aipoceras	359.2	348	1	359.2	348	1	Mollusca	Cephalopoda	Nautilida	Endemic	1	1
13143	Aphelaeceras	333	318.1	2	359.2	318.1	4	Mollusca	Cephalopoda	Nautilida	Immigrant	2	2
13148	Aturia	65.5	11.608	22	65.5	1.806	76	Mollusca	Cephalopoda	Nautilida	Cosmopolitan	9	2
13149	Aturoidea	65.5	48.6	5	65.5	40.4	13	Mollusca	Cephalopoda	Nautilida	Cosmopolitan	3	2
13158	Casteroceras	397.5	391.8	1	397.5	391.8	1	Mollusca	Cephalopoda	Nautilida	Endemic	1	1
13161	Cenoceras	189.6	175.6	10	199.6	155.7	43	Mollusca	Cephalopoda	Nautilida	Cosmopolitan	1	1
13162	Centroceras	391.8	385.3	8	391.8	385.3	8	Mollusca	Cephalopoda	Nautilida	Endemic	1	1
13165	Cimomia	65.5	61.7	16	70.6	33.9	51	Mollusca	Cephalopoda	Nautilida	Cosmopolitan	15	2
13168	Coelogasteroceras	318.1	260.4	5	340	260.4	6	Mollusca	Cephalopoda	Nautilida	Immigrant	3	1
13171	Cooperoceras	305	270.6	2	305	270.6	2	Mollusca	Cephalopoda	Nautilida	Endemic	1	1
13172	Cosmonautilus	228	216.5	5	228	216.5	5	Mollusca	Cephalopoda	Nautilida	Endemic	NA	NA
13174	Cymatoceras	112	65.5	3	140.2	65.5	47	Mollusca	Cephalopoda	Nautilida	Cosmopolitan	2	1
13184	Discitoceras	333	318.1	1	359.2	318.1	5	Mollusca	Cephalopoda	Nautilida	Immigrant	1	1
13185	Domatoceras	308	270.6	12	308	270.6	12	Mollusca	Cephalopoda	Nautilida	Endemic	4	1
13190	Endolobus	318.1	311.7	1	318.1	311.7	1	Mollusca	Cephalopoda	Nautilida	Endemic	1	1
13191	Enoploceras	247.4	245	1	247.4	245	1	Mollusca	Cephalopoda	Nautilida	Endemic	NA	NA
13192	Ephippioceras	318.1	299	4	333	299	6	Mollusca	Cephalopoda	Nautilida	Cosmopolitan	1	1
13195	Epistroboceras	333	318.1	3	333	318.1	5	Mollusca	Cephalopoda	Nautilida	Cosmopolitan	2	2
13198	Eutrephoceras	93.5	28.4	153	171.6	28.4	201	Mollusca	Cephalopoda	Nautilida	Cosmopolitan	32	2
13201	Germanonautilus	247.4	203.6	13	253.8	199.6	26	Mollusca	Cephalopoda	Nautilida	Cosmopolitan	9	2
13202	Goldringia	407	391.8	5	407	391.8	5	Mollusca	Cephalopoda	Nautilida	Endemic	5	2
13204	Grypoceras	250.4	216.5	2	250.4	203.6	6	Mollusca	Cephalopoda	Nautilida	Cosmopolitan	1	1
13208	Halloceras	397.5	391.8	3	397.5	391.8	3	Mollusca	Cephalopoda	Nautilida	Endemic	3	1
13213	Hercoglossa	65.5	61.7	20	65.5	33.9	26	Mollusca	Cephalopoda	Nautilida	Emigrant	13	1
13222	Knightoceras	318.1	311.7	7	340	311.7	9	Mollusca	Cephalopoda	Nautilida	Immigrant	7	1
13224	Kummeloceras	99.6	93.5	1	99.6	93.5	1	Mollusca	Cephalopoda	Nautilida	Endemic	1	1
13227	Liroceras	318.1	270.6	14	333	251	22	Mollusca	Cephalopoda	Nautilida	Cosmopolitan	9	1
13233	Megaglossoceras	308	306.5	2	308	306.5	2	Mollusca	Cephalopoda	Nautilida	Endemic	1	1
13236	Metacoceras	318.1	268	24	333	251	28	Mollusca	Cephalopoda	Nautilida	Cosmopolitan	15	4
13238	Mojsvaroceras	228	216.5	1	228	216.5	1	Mollusca	Cephalopoda	Nautilida	Endemic	NA	NA
13249	Oxynautilus	228	216.5	1	228	203.6	2	Mollusca	Cephalopoda	Nautilida	Emigrant	NA	NA
13255	Parametacoceras	308	306.5	3	308	251	4	Mollusca	Cephalopoda	Nautilida	Emigrant	NA	NA
13256	Paranautilus	216.5	203.6	3	216.5	203.6	3	Mollusca	Cephalopoda	Nautilida	Endemic	3	2
13260	Peripetoceras	306.5	268	3	333	251	9	Mollusca	Cephalopoda	Nautilida	Cosmopolitan	NA	NA
13267	Phloioceras	228	216.5	1	228	216.5	1	Mollusca	Cephalopoda	Nautilida	Endemic	1	1
13270	Pleuronautilus	247.4	203.6	7	284.4	203.6	18	Mollusca	Cephalopoda	Nautilida	Cosmopolitan	5	3
13274	Proclydonautilus	228	216.5	8	228	216.5	9	Mollusca	Cephalopoda	Nautilida	Cosmopolitan	1	1
13290	Rineceras	359.2	348	1	359.2	318.1	3	Mollusca	Cephalopoda	Nautilida	Emigrant	1	1
13296	Sibyllonautilus	228	216.5	1	228	216.5	1	Mollusca	Cephalopoda	Nautilida	Endemic	1	1
13299	Solenochilus	318.1	299	2	359.2	299	3	Mollusca	Cephalopoda	Nautilida	Immigrant	1	1
13301	Stearoceras	318.1	260.4	6	318.1	260.4	6	Mollusca	Cephalopoda	Nautilida	Endemic	2	1
13302	Stenopoceras	294.6	270.6	6	294.6	270.6	6	Mollusca	Cephalopoda	Nautilida	Endemic	4	2
13305	Stroboceras	333	318.1	3	340	318.1	5	Mollusca	Cephalopoda	Nautilida	Immigrant	3	2
13310	Syringoceras	216.5	203.6	1	216.5	203.6	1	Mollusca	Cephalopoda	Nautilida	Endemic	NA	NA
13315	Tainoceras	305	268	7	305	251	15	Mollusca	Cephalopoda	Nautilida	Cosmopolitan	4	2
13318	Temnocheilus	340	284.4	4	340	251	7	Mollusca	Cephalopoda	Nautilida	Cosmopolitan	1	1
13320	Tetranodoceras	397.5	391.8	1	397.5	391.8	1	Mollusca	Cephalopoda	Nautilida	Endemic	1	1
13333	Trochoceras	460.9	416	5	460.9	416	5	Mollusca	Cephalopoda	Nautilida	Endemic	2	2
13336	Tylonautilus	340	318.1	2	340	318.1	6	Mollusca	Cephalopoda	Nautilida	Emigrant	2	2
13357	Campbelloceras	478.6	471.8	13	478.6	471.8	13	Mollusca	Cephalopoda	Tarphycerida	Endemic	5	2
13359	Centrotarphyceras	478.6	471.8	9	478.6	471.8	9	Mollusca	Cephalopoda	Tarphycerida	Endemic	5	3
13360	Charactoceras	460.9	443.7	20	460.9	443.7	21	Mollusca	Cephalopoda	Basslerocerida	Emigrant	5	1
13363	Curtoceras	478.6	471.8	8	478.6	460.9	12	Mollusca	Cephalopoda	Tarphycerida	Emigrant	4	2
13366	Discoceras	488.3	445.6	5	488.3	443.7	19	Mollusca	Cephalopoda	Tarphycerida	Cosmopolitan	1	1
13369	Eurystomites	478.6	471.8	12	478.6	471.8	12	Mollusca	Cephalopoda	Tarphycerida	Endemic	4	2
13374	Jasperoceras	471.8	464	1	471.8	464	1	Mollusca	Cephalopoda	Tarphycerida	Endemic	1	1
13375	Kinaschukoceras	450	445.6	1	450	445.6	1	Mollusca	Cephalopoda	Tarphycerida	Endemic	NA	NA
13380	Moreauoceras	478.6	471.8	1	478.6	471.8	1	Mollusca	Cephalopoda	Tarphycerida	Endemic	NA	NA
13385	Pionoceras	478.6	471.8	5	478.6	471.8	5	Mollusca	Cephalopoda	Tarphycerida	Endemic	2	1
13391	Seelyoceras	478.6	471.8	1	478.6	471.8	1	Mollusca	Cephalopoda	Tarphycerida	Endemic	1	1
[truncated: 5,772 more rows]
