# Supplementary material for: Regional Environmental Breadth Predicts Geographic Range and Longevity in Fossil Marine Genera
Source: PLoS One. 2011 May 4;6(5):e18946. doi: 10.1371/journal.pone.0018946 (PMC3087726; doi:10.1371/journal.pone.0018946)
Supplement: Appendix S3 — Data file with FADs, LADs, number of PaleoDB occurrences, number of paleoenvironments occupied, Linnaean hierarchy and status as endemic or cosmopolitan for each genus in Europe. (CSV) [file pone.0018946.s015.csv]

paleodb_taxon_no	genus_name	Europe_FAD	Europe_LAD	n_Europe_occur	global_FAD	global_LAD	n_global_occur	phylum	class	order	endemism	n_Europe_collections	n_Europe_environments
6	Acaeniotyle	161.2	70.6	194	189.6	70.6	249	Actinopoda	Radiolaria	Spumellaria	Cosmopolitan	102	2
11	Albaillella	359.2	345.3	5	359.2	249.7	106	Actinopoda	Radiolaria	Albaillellaria	Emigrant	NA	NA
13	Amphibrachium	183	145.5	3	183	61.7	21	Actinopoda	Radiolaria	Spumellaria	Cosmopolitan	3	2
19	Angulobracchia	167.7	99.6	217	175.6	99.6	274	Actinopoda	Radiolaria	Spumellaria	Cosmopolitan	113	1
20	Archaeohagiastrum	189.6	161.2	2	199.6	145.5	54	Actinopoda	Radiolaria	Spumellaria	Cosmopolitan	2	1
22	Archaeotritrabs	150.8	125	35	150.8	125	38	Actinopoda	Radiolaria	Spumellaria	Cosmopolitan	35	1
29	Astroentactinia	359.2	345.3	2	374.5	251	8	Actinopoda	Radiolaria	Entactinaria	Cosmopolitan	NA	NA
40	Betraccium	228	203.6	4	228	189.6	22	Actinopoda	Radiolaria	Spumellaria	Emigrant	4	1
42	Bistarkum	203.6	125	62	253.8	125	96	Actinopoda	Radiolaria	Spumellaria	Cosmopolitan	44	1
52	Capnodoce	228	203.6	7	245	203.6	291	Actinopoda	Radiolaria	Spumellaria	Cosmopolitan	6	1
53	Capnuchosphaera	228	203.6	58	228	203.6	220	Actinopoda	Radiolaria	Spumellaria	Cosmopolitan	16	1
58	Cavaspongia	112	83.5	50	112	83.5	50	Actinopoda	Radiolaria	Spumellaria	Endemic	24	2
59	Cecrops	140.2	125	27	140.2	125	31	Actinopoda	Radiolaria	Spumellaria	Immigrant	20	1
66	Ceratoikiscum	359.2	345.3	4	397.5	340	10	Actinopoda	Radiolaria	Albaillellaria	Cosmopolitan	NA	NA
84	Crucella	237	70.6	218	237	70.6	482	Actinopoda	Radiolaria	Spumellaria	Cosmopolitan	110	4
89	Cyrtisphaeractenium	359.2	345.3	1	359.2	340	3	Actinopoda	Radiolaria	Nassellaria	Emigrant	NA	NA
90	Dactyliosphaera	125	83.5	34	125	83.5	34	Actinopoda	Radiolaria	Spumellaria	Endemic	21	1
97	Dicroa	140.2	93.5	41	140.2	93.5	42	Actinopoda	Radiolaria	Spumellaria	Cosmopolitan	41	1
106	Ditrabs	150.8	125	65	150.8	125	66	Actinopoda	Radiolaria	Spumellaria	Cosmopolitan	49	1
122	Ellipsoxiphus	89.3	85.8	1	89.3	85.8	1	Actinopoda	Radiolaria	Spumellaria	Endemic	1	1
123	Emiluvia	167.7	136.4	274	199.6	136.4	469	Actinopoda	Radiolaria	Spumellaria	Cosmopolitan	116	2
124	Entactinia	385.3	345.3	8	464	245	98	Actinopoda	Radiolaria	Entactinaria	Cosmopolitan	1	1
125	Entactinosphaera	359.2	345.3	1	464	237	36	Actinopoda	Radiolaria	Entactinaria	Cosmopolitan	NA	NA
129	Ferresium	216.5	199.6	12	216.5	199.6	14	Actinopoda	Radiolaria	Entactinaria	Cosmopolitan	8	1
134	Gorgansium	183	83.5	17	228	83.5	132	Actinopoda	Radiolaria	Spumellaria	Cosmopolitan	14	1
135	Hagiastrum	189.6	70.6	3	228	70.6	51	Actinopoda	Radiolaria	Spumellaria	Cosmopolitan	2	1
136	Halesium	164.7	89.3	144	175.6	89.3	164	Actinopoda	Radiolaria	Spumellaria	Cosmopolitan	88	1
145	Helioentactinia	359.2	345.3	1	391.8	345.3	3	Actinopoda	Radiolaria	Entactinaria	Immigrant	NA	NA
157	Hexasaturnalis	167.7	150.8	24	203.6	150.8	44	Actinopoda	Radiolaria	Entactinaria	Immigrant	19	1
160	Higumastra	183	140.2	22	183	136.4	102	Actinopoda	Radiolaria	Spumellaria	Cosmopolitan	19	1
161	Histiastrum	112	70.6	34	112	70.6	34	Actinopoda	Radiolaria	Spumellaria	Endemic	15	1
163	Homoeoparonaella	189.6	125	98	228	125	188	Actinopoda	Radiolaria	Spumellaria	Cosmopolitan	65	2
173	Japonisaturnalis	189.6	175.6	3	189.6	167.7	9	Actinopoda	Radiolaria	Spumellaria	Cosmopolitan	2	1
176	Kahlerosphaera	228	216.5	10	228	203.6	19	Actinopoda	Radiolaria	Entactinaria	Emigrant	NA	NA
187	Latentifistula	359.2	345.3	3	359.2	237	54	Actinopoda	Radiolaria	Latentifistularia	Emigrant	NA	NA
200	Natraglia	237	228	4	237	228	4	Actinopoda	Radiolaria	Spumellaria	Endemic	2	1
206	Oertlispongus	237	216.5	2	247.4	216.5	14	Actinopoda	Radiolaria	Spumellaria	Cosmopolitan	2	1
211	Orbiculiforma	228	65.5	156	228	58.7	362	Actinopoda	Radiolaria	Spumellaria	Cosmopolitan	77	3
222	Palaeoscenidium	359.2	345.3	1	391.8	345.3	3	Actinopoda	Radiolaria	Entactinaria	Immigrant	NA	NA
226	Pantanellium	199.6	112	184	247.4	99.6	775	Actinopoda	Radiolaria	Spumellaria	Cosmopolitan	102	2
232	Patulibracchium	161.2	70.6	17	171.6	61.7	51	Actinopoda	Radiolaria	Spumellaria	Cosmopolitan	10	2
236	Pentasphaera	161.2	145.5	2	161.2	145.5	2	Actinopoda	Radiolaria	Spumellaria	Endemic	2	1
242	Phaseliforma	136.4	130	3	164.7	58.7	60	Actinopoda	Radiolaria	Spumellaria	Cosmopolitan	3	1
247	Plafkerium	237	228	6	247.4	216.5	34	Actinopoda	Radiolaria	Spumellaria	Cosmopolitan	4	1
250	Polyentactinia	359.2	345.3	1	391.8	237	10	Actinopoda	Radiolaria	Spumellaria	Cosmopolitan	NA	NA
253	Popofskyellum	359.2	345.3	1	359.2	345.3	1	Actinopoda	Radiolaria	Nassellaria	Endemic	NA	NA
255	Praeconocaryomma	189.6	70.6	89	247.4	58.7	256	Actinopoda	Radiolaria	Spumellaria	Cosmopolitan	51	3
266	Pseudoaulophacus	150.8	65.5	94	155.7	65.5	133	Actinopoda	Radiolaria	Spumellaria	Cosmopolitan	61	4
267	Pseudocrucella	189.6	83.5	53	199.6	70.6	104	Actinopoda	Radiolaria	Spumellaria	Cosmopolitan	53	1
269	Pseudoheliodiscus	216.5	175.6	13	216.5	161.2	60	Actinopoda	Radiolaria	Entactinaria	Cosmopolitan	4	1
272	Pseudostylosphaera	237	216.5	8	249.7	216.5	128	Actinopoda	Radiolaria	Entactinaria	Cosmopolitan	8	1
274	Pylentonema	359.2	345.3	2	359.2	318.1	7	Actinopoda	Radiolaria	Entactinaria	Emigrant	NA	NA
276	Pyramispongia	164.7	85.8	36	164.7	83.5	61	Actinopoda	Radiolaria	Spumellaria	Cosmopolitan	31	2
279	Quinquecapsularia	125	83.5	26	171.6	83.5	36	Actinopoda	Radiolaria	Entactinaria	Cosmopolitan	18	1
291	Sarla	245	216.5	7	245	199.6	91	Actinopoda	Radiolaria	Spumellaria	Cosmopolitan	4	1
311	Spongoacanthus	83.5	70.6	1	83.5	70.6	1	Actinopoda	Radiolaria	Spumellaria	Endemic	NA	NA
330	Stauralastrum	89.3	85.8	1	89.3	85.8	1	Actinopoda	Radiolaria	Spumellaria	Endemic	1	1
338	Staurolonche	189.6	145.5	11	253.8	145.5	55	Actinopoda	Radiolaria	Spumellaria	Cosmopolitan	9	2
342	Stephanastrum	161.2	155.7	1	189.6	155.7	2	Actinopoda	Radiolaria	Spumellaria	Immigrant	1	1
344	Stigmosphaerostylus	250.4	249.7	1	411.2	249.7	20	Actinopoda	Radiolaria	Entactinaria	Immigrant	1	1
358	Tetraditryma	167.7	145.5	20	183	140.2	69	Actinopoda	Radiolaria	Spumellaria	Cosmopolitan	17	1
359	Tetragregnon	359.2	345.3	1	359.2	251	8	Actinopoda	Radiolaria	Latentifistularia	Emigrant	NA	NA
362	Tetrarectangulum	155.7	136.4	23	155.7	136.4	28	Actinopoda	Radiolaria	Spumellaria	Cosmopolitan	20	1
364	Tetratrabs	175.6	136.4	65	216.5	136.4	93	Actinopoda	Radiolaria	Spumellaria	Cosmopolitan	59	2
370	Tiborella	228	216.5	1	247.4	216.5	28	Actinopoda	Radiolaria	Entactinaria	Immigrant	1	1
374	Triactoma	189.6	83.5	251	189.6	83.5	427	Actinopoda	Radiolaria	Spumellaria	Cosmopolitan	155	3
375	Triaenosphaera	359.2	345.3	1	359.2	249.7	39	Actinopoda	Radiolaria	Entactinaria	Emigrant	NA	NA
379	Trillus	183	167.7	3	196.5	164.7	35	Actinopoda	Radiolaria	Spumellaria	Cosmopolitan	3	1
384	Tritrabs	175.6	125	204	175.6	125	307	Actinopoda	Radiolaria	Spumellaria	Cosmopolitan	128	3
389	Vallupus	150.8	145.5	5	150.8	140.2	58	Actinopoda	Radiolaria	Spumellaria	Emigrant	3	2
390	Veghicyclia	228	199.6	5	228	199.6	6	Actinopoda	Radiolaria	Spumellaria	Immigrant	5	1
399	Xiphostylus	183	175.6	4	183	140.2	37	Actinopoda	Radiolaria	Spumellaria	Emigrant	4	1
400	Zartus	189.6	175.6	5	189.6	167.7	43	Actinopoda	Radiolaria	Spumellaria	Cosmopolitan	4	1
404	Acanthocircus	228	70.6	249	228	61.7	434	Actinopoda	Radiolaria	Entactinaria	Cosmopolitan	133	2
413	Alievium	199.6	70.6	110	199.6	70.6	156	Actinopoda	Radiolaria	Spumellaria	Cosmopolitan	94	3
414	Amphipyndax	161.2	65.5	47	164.7	58.7	192	Actinopoda	Radiolaria	Nassellaria	Cosmopolitan	24	1
421	Archaeodictyomitra	171.6	83.5	328	183	58.7	693	Actinopoda	Radiolaria	Nassellaria	Cosmopolitan	188	2
429	Bagotum	189.6	175.6	4	199.6	140.2	53	Actinopoda	Radiolaria	Nassellaria	Cosmopolitan	4	1
432	Bekoma	58.7	55.8	2	58.7	55.8	3	Actinopoda	Radiolaria	Nassellaria	Cosmopolitan	NA	NA
433	Bernoullius	183	125	69	183	125	96	Actinopoda	Radiolaria	Spumellaria	Cosmopolitan	46	1
452	Canoptum	228	136.4	32	237	136.4	191	Actinopoda	Radiolaria	Nassellaria	Cosmopolitan	27	1
453	Canutus	183	161.2	3	216.5	140.2	78	Actinopoda	Radiolaria	Nassellaria	Cosmopolitan	3	2
458	Cassideus	150.8	145.5	3	150.8	99.6	7	Actinopoda	Radiolaria	Nassellaria	Emigrant	1	1
463	Cinguloturris	171.6	136.4	42	171.6	136.4	94	Actinopoda	Radiolaria	Nassellaria	Cosmopolitan	41	2
467	Collicyrtidium	150.8	145.5	5	150.8	145.5	5	Actinopoda	Radiolaria	Nassellaria	Endemic	5	1
476	Corum	228	216.5	1	237	203.6	30	Actinopoda	Radiolaria	Nassellaria	Cosmopolitan	1	1
477	Crolanium	140.2	85.8	69	145.5	85.8	78	Actinopoda	Radiolaria	Nassellaria	Cosmopolitan	41	1
478	Crubus	183	175.6	1	183	167.7	3	Actinopoda	Radiolaria	Nassellaria	Emigrant	1	1
479	Cryptamphorella	155.7	65.5	53	164.7	65.5	92	Actinopoda	Radiolaria	Nassellaria	Cosmopolitan	31	4
484	Cryptostephanidium	237	228	1	249.7	216.5	42	Actinopoda	Radiolaria	Entactinaria	Cosmopolitan	1	1
493	Diacanthocapsa	125	83.5	37	175.6	65.5	53	Actinopoda	Radiolaria	Nassellaria	Cosmopolitan	20	1
494	Dibolachras	161.2	125	29	161.2	125	33	Actinopoda	Radiolaria	Nassellaria	Cosmopolitan	29	1
495	Dicolocapsa	130	125	1	189.6	125	4	Actinopoda	Radiolaria	Nassellaria	Immigrant	1	1
497	Dictyomitra	136.4	65.5	169	145.5	58.7	372	Actinopoda	Radiolaria	Nassellaria	Cosmopolitan	87	3
498	Dictyomitrella	199.6	161.2	15	199.6	161.2	27	Actinopoda	Radiolaria	Nassellaria	Cosmopolitan	15	1
501	Dictyoprora	55.8	40.4	10	55.8	33.9	14	Actinopoda	Radiolaria	Nassellaria	Emigrant	NA	NA
506	Droltus	183	145.5	6	199.6	140.2	178	Actinopoda	Radiolaria	Nassellaria	Cosmopolitan	6	2
508	Ectonocorys	189.6	183	3	199.6	183	11	Actinopoda	Radiolaria	Nassellaria	Immigrant	1	1
509	Eostichomitra	99.6	89.3	7	99.6	70.6	8	Actinopoda	Radiolaria	Nassellaria	Emigrant	7	1
510	Eptingium	245	203.6	2	245	199.6	47	Actinopoda	Radiolaria	Entactinaria	Cosmopolitan	2	1
511	Eribotrys	112	93.5	2	112	93.5	2	Actinopoda	Radiolaria	Nassellaria	Endemic	2	1
514	Eucyrtidiellum	183	145.5	95	189.6	136.4	185	Actinopoda	Radiolaria	Nassellaria	Cosmopolitan	72	2
516	Eucyrtis	164.7	83.5	35	164.7	83.5	37	Actinopoda	Radiolaria	Nassellaria	Cosmopolitan	30	1
520	Farcus	183	164.7	2	199.6	164.7	32	Actinopoda	Radiolaria	Nassellaria	Immigrant	2	1
521	Favosyringium	150.8	136.4	31	150.8	136.4	31	Actinopoda	Radiolaria	Nassellaria	Endemic	22	1
522	Foremanina	112	99.6	2	112	70.6	3	Actinopoda	Radiolaria	Nassellaria	Emigrant	2	1
533	Hemicryptocapsa	171.6	83.5	36	171.6	83.5	48	Actinopoda	Radiolaria	Nassellaria	Cosmopolitan	26	1
539	Hsuum	183	93.5	88	196.5	93.5	344	Actinopoda	Radiolaria	Nassellaria	Cosmopolitan	64	1
540	Immersothorax	89.3	85.8	2	145.5	85.8	3	Actinopoda	Radiolaria	Nassellaria	Immigrant	1	1
542	Katroma	189.6	136.4	52	203.6	136.4	193	Actinopoda	Radiolaria	Nassellaria	Cosmopolitan	39	1
547	Lamptonium	58.7	40.4	7	58.7	40.4	7	Actinopoda	Radiolaria	Nassellaria	Endemic	NA	NA
548	Lantus	189.6	183	2	196.5	175.6	7	Actinopoda	Radiolaria	Nassellaria	Cosmopolitan	1	1
549	Latium	228	216.5	1	237	203.6	6	Actinopoda	Radiolaria	Nassellaria	Cosmopolitan	1	1
550	Lipmanium	93.5	89.3	1	112	89.3	3	Actinopoda	Radiolaria	Nassellaria	Immigrant	1	1
556	Lithochytris	55.8	40.4	7	55.8	40.4	7	Actinopoda	Radiolaria	Nassellaria	Endemic	NA	NA
562	Livarella	216.5	199.6	24	216.5	189.6	72	Actinopoda	Radiolaria	Nassellaria	Emigrant	12	1
569	Lychnocanium	58.7	40.4	7	58.7	40.4	7	Actinopoda	Radiolaria	Nassellaria	Endemic	NA	NA
574	Microsciadiocapsa	93.5	85.8	11	112	70.6	17	Actinopoda	Radiolaria	Nassellaria	Cosmopolitan	3	2
576	Mirifusus	167.7	112	235	175.6	112	329	Actinopoda	Radiolaria	Nassellaria	Cosmopolitan	100	2
580	Myllocercion	70.6	65.5	1	83.5	58.7	104	Actinopoda	Radiolaria	Nassellaria	Cosmopolitan	NA	NA
583	Neosciadiocapsa	93.5	85.8	2	93.5	61.7	31	Actinopoda	Radiolaria	Nassellaria	Emigrant	2	1
587	Noritus	164.7	161.2	1	189.6	145.5	7	Actinopoda	Radiolaria	Nassellaria	Cosmopolitan	1	1
588	Obesacapsula	167.7	130	259	167.7	99.6	333	Actinopoda	Radiolaria	Nassellaria	Cosmopolitan	79	3
593	Parahsuum	189.6	150.8	30	199.6	145.5	247	Actinopoda	Radiolaria	Nassellaria	Cosmopolitan	23	2
594	Parapodocapsa	150.8	140.2	6	150.8	136.4	8	Actinopoda	Radiolaria	Nassellaria	Emigrant	6	1
596	Parvicingula	183	112	120	189.6	112	572	Actinopoda	Radiolaria	Nassellaria	Cosmopolitan	84	3
598	Perispyridium	183	150.8	11	199.6	145.5	134	Actinopoda	Radiolaria	Entactinaria	Cosmopolitan	11	1
600	Petasiforma	93.5	85.8	2	112	70.6	9	Actinopoda	Radiolaria	Nassellaria	Cosmopolitan	2	1
610	Podobursa	228	112	197	228	112	330	Actinopoda	Radiolaria	Nassellaria	Cosmopolitan	94	3
611	Podocapsa	164.7	130	79	196.5	70.6	126	Actinopoda	Radiolaria	Nassellaria	Cosmopolitan	76	2
614	Poulpus	228	164.7	4	249.7	164.7	80	Actinopoda	Radiolaria	Nassellaria	Cosmopolitan	2	1
617	Protunuma	171.6	145.5	41	183	145.5	73	Actinopoda	Radiolaria	Nassellaria	Cosmopolitan	33	2
618	Pseudodictyomitra	164.7	83.5	198	164.7	70.6	323	Actinopoda	Radiolaria	Nassellaria	Cosmopolitan	143	2
619	Pseudopoulpus	150.8	145.5	3	189.6	145.5	14	Actinopoda	Radiolaria	Nassellaria	Immigrant	1	1
620	Pseudoristola	164.7	161.2	3	189.6	161.2	11	Actinopoda	Radiolaria	Nassellaria	Immigrant	3	1
622	Pseudotheocampe	99.6	93.5	1	99.6	70.6	2	Actinopoda	Radiolaria	Nassellaria	Emigrant	1	1
626	Pylostephanidium	216.5	203.6	2	237	203.6	4	Actinopoda	Radiolaria	Entactinaria	Immigrant	2	1
628	Relanus	199.6	196.5	3	199.6	189.6	30	Actinopoda	Radiolaria	Nassellaria	Emigrant	1	1
632	Ristola	171.6	125	72	175.6	125	128	Actinopoda	Radiolaria	Nassellaria	Cosmopolitan	59	1
634	Rotaforma	112	93.5	12	112	93.5	12	Actinopoda	Radiolaria	Nassellaria	Endemic	7	1
635	Ruesticyrtium	228	216.5	7	237	203.6	16	Actinopoda	Radiolaria	Nassellaria	Cosmopolitan	NA	NA
636	Saitoum	189.6	93.5	98	199.6	93.5	139	Actinopoda	Radiolaria	Nassellaria	Cosmopolitan	64	2
640	Sciadiocapsa	125	85.8	33	145.5	85.8	36	Actinopoda	Radiolaria	Nassellaria	Cosmopolitan	15	1
655	Spongocapsula	167.7	125	46	171.6	93.5	101	Actinopoda	Radiolaria	Nassellaria	Cosmopolitan	33	2
658	Squinabolella	85.8	83.5	1	89.3	70.6	13	Actinopoda	Radiolaria	Nassellaria	Cosmopolitan	NA	NA
669	Syringocapsa	228	125	248	245	125	344	Actinopoda	Radiolaria	Nassellaria	Cosmopolitan	106	1
670	Tetracapsa	161.2	145.5	2	161.2	140.2	36	Actinopoda	Radiolaria	Nassellaria	Cosmopolitan	1	1
673	Thanarla	155.7	65.5	164	155.7	65.5	265	Actinopoda	Radiolaria	Nassellaria	Cosmopolitan	98	1
679	Theocotyle	83.5	40.4	24	83.5	40.4	24	Actinopoda	Radiolaria	Nassellaria	Endemic	NA	NA
685	Thyrsocyrtis	55.8	40.4	21	55.8	40.4	21	Actinopoda	Radiolaria	Nassellaria	Endemic	NA	NA
688	Triassocampe	237	216.5	13	245	203.6	160	Actinopoda	Radiolaria	Nassellaria	Cosmopolitan	10	1
701	Turanta	167.7	161.2	3	183	161.2	29	Actinopoda	Radiolaria	Nassellaria	Cosmopolitan	3	1
706	Vistularia	83.5	70.6	1	83.5	70.6	1	Actinopoda	Radiolaria	Nassellaria	Endemic	NA	NA
707	Williriedellum	171.6	145.5	56	175.6	130	103	Actinopoda	Radiolaria	Nassellaria	Cosmopolitan	38	2
708	Wrangellium	164.7	125	104	199.6	125	170	Actinopoda	Radiolaria	Nassellaria	Cosmopolitan	61	1
709	Xipha	228	216.5	3	228	203.6	12	Actinopoda	Radiolaria	Nassellaria	Emigrant	3	1
710	Xiphotheca	228	216.5	3	228	216.5	5	Actinopoda	Radiolaria	Nassellaria	Cosmopolitan	3	1
711	Xitus	167.7	70.6	233	171.6	70.6	373	Actinopoda	Radiolaria	Nassellaria	Cosmopolitan	116	2
712	Yeharaia	228	216.5	1	245	216.5	16	Actinopoda	Radiolaria	Nassellaria	Immigrant	1	1
713	Zhamoidellum	167.7	125	87	196.5	125	164	Actinopoda	Radiolaria	Nassellaria	Cosmopolitan	58	2
725	Bignotella	37.2	33.9	4	37.2	33.9	4	Ciliophora	Polyhymenophora	Spirotrichia	Endemic	NA	NA
735	Pseudarcella	33.9	28.4	1	33.9	28.4	1	Ciliophora	Polyhymenophora	Spirotrichia	Endemic	1	1
736	Remaniella	145.5	136.4	71	145.5	136.4	71	Ciliophora	Polyhymenophora	Spirotrichia	Endemic	45	2
741	Tintinnopsella	145.5	125	109	145.5	125	109	Ciliophora	Polyhymenophora	Spirotrichia	Endemic	58	2
744	Yvonniellina	37.2	33.9	1	37.2	33.9	1	Ciliophora	Polyhymenophora	Spirotrichia	Endemic	NA	NA
746	Calpionella	150.8	136.4	34	150.8	136.4	41	Ciliophora		Calpionellida	Cosmopolitan	31	3
747	Calpionellites	145.5	136.4	32	145.5	136.4	33	Ciliophora		Calpionellida	Emigrant	22	1
748	Calpionellopsis	145.5	136.4	76	145.5	136.4	79	Ciliophora		Calpionellida	Immigrant	47	2
751	Crassicollaria	150.8	140.2	3	150.8	140.2	3	Ciliophora		Calpionellida	Endemic	2	2
752	Lorenziella	145.5	136.4	38	145.5	136.4	38	Ciliophora		Calpionellida	Endemic	37	2
757	Abadehella	268	260.4	5	268	260.4	7		Granuloreticulosea	Foraminiferida	Cosmopolitan	NA	NA
761	Abrardia	89.3	85.8	1	89.3	85.8	1		Granuloreticulosea	Foraminiferida	Endemic	1	1
763	Acarinina	58.7	40.4	19	58.7	40.4	19		Granuloreticulosea	Foraminiferida	Endemic	NA	NA
764	Accordiella	93.5	70.6	5	93.5	70.6	6		Granuloreticulosea	Foraminiferida	Emigrant	4	1
769	Acruliammina	150.8	112	3	150.8	112	3		Granuloreticulosea	Foraminiferida	Endemic	2	2
777	Aeolisaccus	253.8	70.6	30	253.8	70.6	30		Granuloreticulosea	Foraminiferida	Endemic	21	4
780	Afghanella	268	265.8	1	268	265.8	2		Granuloreticulosea	Foraminiferida	Cosmopolitan	1	1
782	Agathammina	268	199.6	48	268	150.8	68		Granuloreticulosea	Foraminiferida	Cosmopolitan	27	5
785	Agglutisolena	216.5	203.6	3	216.5	203.6	3		Granuloreticulosea	Foraminiferida	Endemic	3	1
798	Alpinophragmium	228	199.6	17	228	199.6	26		Granuloreticulosea	Foraminiferida	Emigrant	15	1
800	Altinerina	216.5	203.6	3	216.5	203.6	4		Granuloreticulosea	Foraminiferida	Cosmopolitan	2	1
803	Alveolina	58.7	37.2	15	58.7	28.4	27		Granuloreticulosea	Foraminiferida	Cosmopolitan	5	2
806	Alveosepta	161.2	150.8	21	161.2	145.5	76		Granuloreticulosea	Foraminiferida	Cosmopolitan	20	5
810	Amijiella	150.8	145.5	2	189.6	145.5	3		Granuloreticulosea	Foraminiferida	Immigrant	2	2
816	Ammodiscella	237	228	1	348	228	4		Granuloreticulosea	Foraminiferida	Immigrant	1	1
831	Ammovertella	326.4	299	3	348	199.6	24		Granuloreticulosea	Foraminiferida	Cosmopolitan	3	1
840	Amphoratheca	303.9	299	2	303.9	299	2		Granuloreticulosea	Foraminiferida	Endemic	NA	NA
843	Anchispirocyclina	150.8	145.5	1	150.8	145.5	1		Granuloreticulosea	Foraminiferida	Endemic	1	1
846	Andersenolina	140.2	136.4	2	140.2	136.4	2		Granuloreticulosea	Foraminiferida	Endemic	1	1
850	Angulodiscus	203.6	199.6	1	228	199.6	6		Granuloreticulosea	Foraminiferida	Immigrant	1	1
867	Archaealveolina	125	112	1	125	112	1		Granuloreticulosea	Foraminiferida	Endemic	1	1
871	Archaediscus	348	228	54	385.3	228	82		Granuloreticulosea	Foraminiferida	Cosmopolitan	19	5
874	Archaesphaera	385.3	345.3	10	397.5	318.1	12		Granuloreticulosea	Foraminiferida	Cosmopolitan	10	2
879	Arenobulimina	140.2	61.7	14	140.2	48.6	21		Granuloreticulosea	Foraminiferida	Cosmopolitan	7	3
886	Arenovidalina	245	203.6	8	245	203.6	8		Granuloreticulosea	Foraminiferida	Endemic	8	4
896	Asselodiscus	303.9	299	2	306.5	299	3		Granuloreticulosea	Foraminiferida	Immigrant	NA	NA
903	Asteroarchaediscus	340	318.1	7	340	308	37		Granuloreticulosea	Foraminiferida	Emigrant	4	2
905	Asterocyclina	37.2	33.9	1	37.2	33.9	1		Granuloreticulosea	Foraminiferida	Endemic	1	1
917	Ataxophragmium	99.6	93.5	5	99.6	93.5	5		Granuloreticulosea	Foraminiferida	Endemic	5	1
920	Aubignyna	23.03	15.97	2	23.03	15.97	2		Granuloreticulosea	Foraminiferida	Endemic	NA	NA
922	Auloconus	228	203.6	3	228	199.6	6		Granuloreticulosea	Foraminiferida	Emigrant	3	3
923	Aulotortus	245	199.6	50	245	150.8	76		Granuloreticulosea	Foraminiferida	Cosmopolitan	30	5
924	Auroria	385.3	374.5	2	385.3	374.5	2		Granuloreticulosea	Foraminiferida	Endemic	1	1
934	Baelenia	374.5	359.2	1	374.5	359.2	1		Granuloreticulosea	Foraminiferida	Endemic	1	1
938	Baisalina	268	251	12	268	251	13		Granuloreticulosea	Foraminiferida	Immigrant	5	3
939	Baituganella	385.3	374.5	1	385.3	374.5	1		Granuloreticulosea	Foraminiferida	Endemic	1	1
948	Bathysiphon	85.8	20.43	15	311.7	20.43	43		Granuloreticulosea	Foraminiferida	Immigrant	1	1
960	Biapertorbis	23.03	20.43	2	23.03	20.43	2		Granuloreticulosea	Foraminiferida	Endemic	NA	NA
964	Biconcava	99.6	85.8	4	99.6	85.8	8		Granuloreticulosea	Foraminiferida	Immigrant	2	2
975	Biorbis	348	333	3	348	333	3		Granuloreticulosea	Foraminiferida	Endemic	3	2
977	Biplanata	99.6	93.5	3	99.6	93.5	6		Granuloreticulosea	Foraminiferida	Cosmopolitan	3	2
981	Biseriella	326.4	311.7	2	333	311.7	22		Granuloreticulosea	Foraminiferida	Cosmopolitan	2	1
982	Bisphaera	397.5	345.3	9	397.5	318.1	12		Granuloreticulosea	Foraminiferida	Cosmopolitan	8	2
1000	Bolivinopsis	125	112	1	125	11.608	6		Granuloreticulosea	Foraminiferida	Emigrant	1	1
1008	Boultonia	268	265.8	1	270.6	265.8	4		Granuloreticulosea	Foraminiferida	Cosmopolitan	1	1
1011	Bradyina	326.4	265.8	17	326.4	251	38		Granuloreticulosea	Foraminiferida	Cosmopolitan	11	4
1018	Broeckina	99.6	93.5	4	99.6	93.5	4		Granuloreticulosea	Foraminiferida	Endemic	1	1
1019	Broeckinella	58.7	55.8	1	58.7	55.8	1		Granuloreticulosea	Foraminiferida	Endemic	1	1
1022	Brunsia	359.2	333	15	359.2	333	19		Granuloreticulosea	Foraminiferida	Emigrant	14	4
1024	Buccicrenata	136.4	112	9	150.8	112	11		Granuloreticulosea	Foraminiferida	Immigrant	8	2
1027	Budashevaella	23.03	20.43	1	23.03	20.43	1		Granuloreticulosea	Foraminiferida	Endemic	NA	NA
1031	Bulbophragmium	150.8	93.5	3	150.8	93.5	3		Granuloreticulosea	Foraminiferida	Endemic	3	2
1037	Bullopora	245	83.5	26	245	83.5	35		Granuloreticulosea	Foraminiferida	Cosmopolitan	19	3
1041	Bykoviella	125	112	1	125	112	1		Granuloreticulosea	Foraminiferida	Endemic	NA	NA
1043	Calcitornella	318.1	203.6	9	318.1	203.6	31		Granuloreticulosea	Foraminiferida	Cosmopolitan	6	2
1044	Calcivertella	318.1	311.7	1	318.1	260.4	8		Granuloreticulosea	Foraminiferida	Emigrant	1	1
1045	Caligella	391.8	374.5	4	391.8	374.5	4		Granuloreticulosea	Foraminiferida	Endemic	3	2
1047	Calvezina	253.8	251	9	253.8	251	9		Granuloreticulosea	Foraminiferida	Endemic	9	1
1049	Campanellula	136.4	125	2	136.4	125	2		Granuloreticulosea	Foraminiferida	Endemic	1	1
1050	Cancellina	268	265.8	1	275.6	265.8	3		Granuloreticulosea	Foraminiferida	Immigrant	1	1
1068	Cassigerinella	20.43	15.97	2	20.43	11.608	3		Granuloreticulosea	Foraminiferida	Emigrant	NA	NA
1071	Caucasina	23.03	20.43	2	23.03	20.43	2		Granuloreticulosea	Foraminiferida	Endemic	NA	NA
1083	Chapmanina	37.2	33.9	2	37.2	33.9	2		Granuloreticulosea	Foraminiferida	Endemic	NA	NA
1084	Charentia	150.8	112	4	150.8	99.6	6		Granuloreticulosea	Foraminiferida	Emigrant	2	1
1091	Chiloguembelina	58.7	55.8	1	65.5	28.4	7		Granuloreticulosea	Foraminiferida	Cosmopolitan	1	1
1099	Choffatella	140.2	112	81	155.7	112	86		Granuloreticulosea	Foraminiferida	Cosmopolitan	79	3
1101	Chrysalidina	99.6	93.5	5	99.6	93.5	7		Granuloreticulosea	Foraminiferida	Cosmopolitan	2	2
1106	Chusenella	268	260.4	60	275.6	260.4	69		Granuloreticulosea	Foraminiferida	Immigrant	2	2
1114	Cisalveolina	99.6	93.5	2	99.6	93.5	3		Granuloreticulosea	Foraminiferida	Cosmopolitan	1	1
1115	Citharina	196.5	125	63	196.5	99.6	95		Granuloreticulosea	Foraminiferida	Cosmopolitan	47	4
1125	Clavulinoides	70.6	61.7	4	70.6	61.7	4		Granuloreticulosea	Foraminiferida	Endemic	NA	NA
1127	Climacammina	318.1	260.4	17	340	251	51		Granuloreticulosea	Foraminiferida	Cosmopolitan	7	1
1133	Colaniella	253.8	251	1	253.8	251	8		Granuloreticulosea	Foraminiferida	Cosmopolitan	1	1
1146	Conicospirillina	161.2	145.5	9	164.7	145.5	16		Granuloreticulosea	Foraminiferida	Cosmopolitan	9	3
1150	Conorbina	85.8	83.5	2	85.8	83.5	2		Granuloreticulosea	Foraminiferida	Endemic	2	2
1155	Conotrochammina	58.7	55.8	1	65.5	55.8	2		Granuloreticulosea	Foraminiferida	Immigrant	NA	NA
1156	Contusotruncana	70.6	65.5	1	70.6	65.5	3		Granuloreticulosea	Foraminiferida	Cosmopolitan	NA	NA
1162	Coronipora	216.5	196.5	13	216.5	196.5	15		Granuloreticulosea	Foraminiferida	Immigrant	12	3
1166	Coscinophragma	155.7	55.8	9	155.7	55.8	10		Granuloreticulosea	Foraminiferida	Cosmopolitan	9	2
1170	Coskinon	58.7	55.8	1	58.7	55.8	1		Granuloreticulosea	Foraminiferida	Endemic	1	1
1173	Costifera	216.5	203.6	2	216.5	199.6	5		Granuloreticulosea	Foraminiferida	Cosmopolitan	2	1
1174	Coxites	89.3	85.8	1	89.3	85.8	1		Granuloreticulosea	Foraminiferida	Endemic	1	1
1182	Cribratina	150.8	145.5	1	150.8	145.5	1		Granuloreticulosea	Foraminiferida	Endemic	1	1
1185	Cribrogenerina	303.9	265.8	3	303.9	33.9	5		Granuloreticulosea	Foraminiferida	Emigrant	2	1
1199	Cribrosphaeroides	397.5	374.5	8	397.5	374.5	8		Granuloreticulosea	Foraminiferida	Endemic	8	1
1206	Cryptoseptida	253.8	251	2	253.8	251	2		Granuloreticulosea	Foraminiferida	Endemic	2	1
1210	Cuneolina	140.2	65.5	32	140.2	65.5	43		Granuloreticulosea	Foraminiferida	Cosmopolitan	30	5
1223	Cyclolina	125	112	1	125	112	1		Granuloreticulosea	Foraminiferida	Endemic	1	1
1239	Dagmarita	268	251	8	268	251	10		Granuloreticulosea	Foraminiferida	Immigrant	3	2
1240	Dainella	348	340	2	348	340	2		Granuloreticulosea	Foraminiferida	Endemic	2	1
1252	Daviesina	85.8	55.8	6	85.8	48.6	10		Granuloreticulosea	Foraminiferida	Cosmopolitan	6	3
1254	Debarina	125	112	1	125	112	2		Granuloreticulosea	Foraminiferida	Cosmopolitan	1	1
1255	Deckerella	306.5	260.4	5	311.7	260.4	7		Granuloreticulosea	Foraminiferida	Immigrant	4	3
1265	Derventina	136.4	112	2	136.4	112	2		Granuloreticulosea	Foraminiferida	Endemic	2	1
1270	Dictyoconus	130	70.6	3	130	28.4	19		Granuloreticulosea	Foraminiferida	Cosmopolitan	2	1
1272	Dictyopsella	89.3	70.6	11	89.3	70.6	11		Granuloreticulosea	Foraminiferida	Endemic	9	3
1275	Dicyclina	99.6	65.5	13	99.6	65.5	14		Granuloreticulosea	Foraminiferida	Immigrant	11	3
1277	Diplosphaerina	340	260.4	9	340	260.4	14		Granuloreticulosea	Foraminiferida	Cosmopolitan	7	2
1278	Diplotremina	245	199.6	20	245	199.6	26		Granuloreticulosea	Foraminiferida	Cosmopolitan	17	2
1281	Discocyclina	58.7	33.9	28	112	1.806	49		Granuloreticulosea	Foraminiferida	Cosmopolitan	14	3
1296	Dorothia	136.4	0.0117	25	155.7	0.0117	55		Granuloreticulosea	Foraminiferida	Cosmopolitan	9	5
1302	Dunbarinella	268	265.8	1	299	265.8	5		Granuloreticulosea	Foraminiferida	Immigrant	1	1
1303	Dunbarula	275.6	265.8	5	275.6	251	14		Granuloreticulosea	Foraminiferida	Emigrant	4	2
1304	Duostomina	245	203.6	41	245	203.6	42		Granuloreticulosea	Foraminiferida	Cosmopolitan	32	4
1305	Duotaxis	216.5	203.6	19	216.5	199.6	25		Granuloreticulosea	Foraminiferida	Cosmopolitan	11	2
1313	Earlandia	359.2	199.6	43	385.3	199.6	74		Granuloreticulosea	Foraminiferida	Cosmopolitan	32	4
1315	Earlandinita	245	216.5	11	308	216.5	30		Granuloreticulosea	Foraminiferida	Immigrant	10	4
1325	Eggerellina	99.6	93.5	7	99.6	93.5	7		Granuloreticulosea	Foraminiferida	Endemic	5	1
1344	Enantiomorphina	112	99.6	1	112	99.6	1		Granuloreticulosea	Foraminiferida	Endemic	NA	NA
1347	Endostaffella	340	333	4	340	333	4		Granuloreticulosea	Foraminiferida	Endemic	4	1
1348	Endoteba	237	228	1	237	199.6	3		Granuloreticulosea	Foraminiferida	Emigrant	1	1
1350	Endothyra	359.2	199.6	42	359.2	199.6	114		Granuloreticulosea	Foraminiferida	Cosmopolitan	31	5
1351	Endothyranella	245	203.6	22	340	203.6	56		Granuloreticulosea	Foraminiferida	Cosmopolitan	18	4
1352	Endothyranopsis	340	318.1	9	340	318.1	13		Granuloreticulosea	Foraminiferida	Immigrant	9	2
1353	Endotriada	245	237	2	245	199.6	5		Granuloreticulosea	Foraminiferida	Emigrant	2	2
1354	Endotriadella	245	228	3	245	203.6	4		Granuloreticulosea	Foraminiferida	Emigrant	3	3
1364	Eoforschia	359.2	345.3	1	359.2	345.3	1		Granuloreticulosea	Foraminiferida	Endemic	1	1
1367	Eoguttulina	196.5	99.6	71	203.6	99.6	107		Granuloreticulosea	Foraminiferida	Cosmopolitan	39	2
1370	Eolasiodiscus	318.1	299	3	318.1	275.6	5		Granuloreticulosea	Foraminiferida	Emigrant	2	1
1374	Eopalorbitolina	130	125	2	130	125	3		Granuloreticulosea	Foraminiferida	Cosmopolitan	2	1
1378	Eorupertia	37.2	33.9	1	37.2	33.9	1		Granuloreticulosea	Foraminiferida	Endemic	1	1
1380	Eosigmoilina	326.4	318.1	1	326.4	203.6	2		Granuloreticulosea	Foraminiferida	Emigrant	1	1
1381	Eostaffella	348	311.7	19	348	306.5	44		Granuloreticulosea	Foraminiferida	Cosmopolitan	15	4
1383	Eotextularia	359.2	340	12	359.2	340	12		Granuloreticulosea	Foraminiferida	Endemic	12	4
1385	Eotuberitina	326.4	265.8	5	340	265.8	19		Granuloreticulosea	Foraminiferida	Cosmopolitan	3	1
1394	Epistomina	189.6	99.6	31	189.6	99.6	96		Granuloreticulosea	Foraminiferida	Cosmopolitan	25	4
1402	Escornebovina	23.03	20.43	5	23.03	20.43	5		Granuloreticulosea	Foraminiferida	Endemic	NA	NA
1404	Eulepidina	28.4	23.03	5	28.4	23.03	5		Granuloreticulosea	Foraminiferida	Endemic	5	1
1411	Everticyclammina	161.2	125	19	164.7	125	28		Granuloreticulosea	Foraminiferida	Cosmopolitan	19	5
1418	Fabularia	40.4	37.2	1	48.6	1.806	3		Granuloreticulosea	Foraminiferida	Cosmopolitan	NA	NA
1419	Fallotella	58.7	55.8	1	58.7	55.8	1		Granuloreticulosea	Foraminiferida	Endemic	1	1
1422	Falsogaudryinella	125	112	2	125	112	2		Granuloreticulosea	Foraminiferida	Endemic	NA	NA
1424	Falsopalmula	189.6	155.7	26	189.6	155.7	26		Granuloreticulosea	Foraminiferida	Endemic	25	1
1431	Favusella	140.2	93.5	4	140.2	93.5	8		Granuloreticulosea	Foraminiferida	Cosmopolitan	3	1
1434	Feurtillia	155.7	136.4	2	155.7	136.4	2		Granuloreticulosea	Foraminiferida	Endemic	2	2
1450	Forschia	340	333	1	340	333	1		Granuloreticulosea	Foraminiferida	Endemic	1	1
1453	Freixialina	150.8	145.5	1	155.7	145.5	2		Granuloreticulosea	Foraminiferida	Immigrant	1	1
1457	Frondina	265.8	250.4	19	270.6	250.4	21		Granuloreticulosea	Foraminiferida	Immigrant	13	3
1466	Galeanella	228	199.6	44	228	199.6	62		Granuloreticulosea	Foraminiferida	Emigrant	23	3
1471	Gandinella	216.5	199.6	3	216.5	199.6	7		Granuloreticulosea	Foraminiferida	Cosmopolitan	3	3
1473	Gansserina	70.6	65.5	1	70.6	65.5	2		Granuloreticulosea	Foraminiferida	Cosmopolitan	1	1
1477	Gaudryinella	228	216.5	2	228	130	8		Granuloreticulosea	Foraminiferida	Emigrant	1	1
1479	Gaudryinopsis	23.03	20.43	1	23.03	20.43	1		Granuloreticulosea	Foraminiferida	Endemic	NA	NA
1480	Gavelinella	136.4	70.6	45	136.4	70.6	50		Granuloreticulosea	Foraminiferida	Cosmopolitan	14	6
1488	Gigasbia	340	333	3	340	333	3		Granuloreticulosea	Foraminiferida	Endemic	3	3
1489	Giraliarella	125	112	1	125	112	1		Granuloreticulosea	Foraminiferida	Endemic	1	1
1500	Globigerinatheka	55.8	48.6	2	55.8	48.6	2		Granuloreticulosea	Foraminiferida	Endemic	NA	NA
1502	Globigerinelloides	130	83.5	5	130	65.5	15		Granuloreticulosea	Foraminiferida	Cosmopolitan	3	2
1511	Globivalvulina	326.4	250.4	48	340	250.4	77		Granuloreticulosea	Foraminiferida	Cosmopolitan	21	5
1516	Globoendothyra	340	333	5	340	308	17		Granuloreticulosea	Foraminiferida	Emigrant	5	2
1518	Globoquadrina	15.97	13.65	2	15.97	1.806	9		Granuloreticulosea	Foraminiferida	Emigrant	NA	NA
1522	Globorotalites	136.4	83.5	7	136.4	70.6	13		Granuloreticulosea	Foraminiferida	Emigrant	1	1
1526	Globotruncana	85.8	65.5	10	89.3	65.5	29		Granuloreticulosea	Foraminiferida	Cosmopolitan	9	5
1527	Globotruncanella	70.6	65.5	1	70.6	65.5	2		Granuloreticulosea	Foraminiferida	Cosmopolitan	1	1
1528	Globotruncanita	70.6	65.5	1	70.6	65.5	1		Granuloreticulosea	Foraminiferida	Endemic	1	1
1530	Globuligerina	164.7	155.7	4	164.7	155.7	4		Granuloreticulosea	Foraminiferida	Endemic	4	1
1534	Glomodiscus	348	333	3	348	333	3		Granuloreticulosea	Foraminiferida	Endemic	3	2
1536	Glomospiranella	340	333	1	340	250.4	2		Granuloreticulosea	Foraminiferida	Emigrant	1	1
1537	Glomospirella	253.8	40.4	51	311.7	40.4	96		Granuloreticulosea	Foraminiferida	Cosmopolitan	35	6
1546	Goupillaudina	85.8	70.6	5	85.8	70.6	5		Granuloreticulosea	Foraminiferida	Endemic	4	3
1547	Granuliferella	359.2	345.3	1	359.2	345.3	1		Granuloreticulosea	Foraminiferida	Endemic	1	1
1551	Grillina	228	216.5	1	228	216.5	1		Granuloreticulosea	Foraminiferida	Endemic	1	1
1554	Gsollbergella	216.5	199.6	3	311.7	199.6	5		Granuloreticulosea	Foraminiferida	Immigrant	3	2
1557	Guembelitria	99.6	93.5	3	99.6	28.4	15		Granuloreticulosea	Foraminiferida	Emigrant	3	1
1573	Hagenowella	99.6	93.5	2	99.6	93.5	2		Granuloreticulosea	Foraminiferida	Endemic	2	1
1583	Haplophragmella	245	237	1	245	237	1		Granuloreticulosea	Foraminiferida	Endemic	1	1
1585	Haplophragmium	189.6	112	23	189.6	40.4	28		Granuloreticulosea	Foraminiferida	Cosmopolitan	21	3
1592	Haurania	189.6	150.8	7	189.6	150.8	17		Granuloreticulosea	Foraminiferida	Cosmopolitan	4	1
1595	Hechtina	136.4	130	1	136.4	130	1		Granuloreticulosea	Foraminiferida	Endemic	1	1
1596	Hedbergella	136.4	83.5	24	136.4	65.5	102		Granuloreticulosea	Foraminiferida	Cosmopolitan	8	3
1597	Hedraites	303.9	265.8	3	340	251	8		Granuloreticulosea	Foraminiferida	Cosmopolitan	3	1
1603	Hellenocyclina	70.6	65.5	3	70.6	65.5	3		Granuloreticulosea	Foraminiferida	Endemic	2	2
1606	Hemidiscus	318.1	299	2	318.1	299	2		Granuloreticulosea	Foraminiferida	Endemic	2	1
1611	Hemithurammina	326.4	318.1	1	326.4	318.1	1		Granuloreticulosea	Foraminiferida	Endemic	1	1
1614	Hensonina	112	99.6	1	112	99.6	1		Granuloreticulosea	Foraminiferida	Endemic	1	1
1620	Heterohelix	99.6	93.5	3	99.6	65.5	34		Granuloreticulosea	Foraminiferida	Emigrant	3	1
1630	Hirsutospirella	237	203.6	3	237	203.6	4		Granuloreticulosea	Foraminiferida	Emigrant	3	1
1650	Howchinia	340	306.5	5	340	306.5	5		Granuloreticulosea	Foraminiferida	Endemic	4	2
1651	Hoyenella	245	237	11	245	199.6	16		Granuloreticulosea	Foraminiferida	Emigrant	6	3
1655	Hydrania	216.5	203.6	1	216.5	203.6	2		Granuloreticulosea	Foraminiferida	Cosmopolitan	1	1
1661	Ichthyolaria	268	260.4	3	270.6	136.4	6		Granuloreticulosea	Foraminiferida	Emigrant	NA	NA
1662	Idalina	85.8	55.8	6	85.8	55.8	6		Granuloreticulosea	Foraminiferida	Endemic	6	3
1670	Insculptarenula	58.7	55.8	1	58.7	55.8	1		Granuloreticulosea	Foraminiferida	Endemic	NA	NA
1671	Insolentitheca	318.1	311.7	1	318.1	308	2		Granuloreticulosea	Foraminiferida	Emigrant	1	1
1673	Involutina	237	167.7	49	237	150.8	64		Granuloreticulosea	Foraminiferida	Cosmopolitan	29	4
1676	Iraqia	125	112	2	125	112	2		Granuloreticulosea	Foraminiferida	Endemic	2	1
1678	Irregularina	385.3	374.5	3	385.3	374.5	3		Granuloreticulosea	Foraminiferida	Endemic	3	1
1687	Janischewskina	326.4	318.1	1	326.4	318.1	1		Granuloreticulosea	Foraminiferida	Endemic	1	1
1691	Kaeveria	237	199.6	8	237	199.6	12		Granuloreticulosea	Foraminiferida	Emigrant	8	1
1692	Kahlerina	268	260.4	7	268	260.4	9		Granuloreticulosea	Foraminiferida	Cosmopolitan	2	1
1695	Kamurana	268	260.4	7	268	251	8		Granuloreticulosea	Foraminiferida	Emigrant	2	1
1699	Karaburunia	245	237	1	245	237	1		Granuloreticulosea	Foraminiferida	Endemic	1	1
1706	Kathina	58.7	55.8	3	58.7	55.8	4		Granuloreticulosea	Foraminiferida	Cosmopolitan	3	3
1713	Klubonibelia	340	333	1	340	333	1		Granuloreticulosea	Foraminiferida	Endemic	1	1
1718	Koskinobigenerina	340	318.1	2	340	318.1	2		Granuloreticulosea	Foraminiferida	Endemic	2	1
1719	Koskinotextularia	340	333	3	340	333	3		Granuloreticulosea	Foraminiferida	Endemic	3	2
1720	Krikoumbilica	245	237	1	245	237	1		Granuloreticulosea	Foraminiferida	Endemic	1	1
1723	Kurnubia	161.2	150.8	5	167.7	150.8	212		Granuloreticulosea	Foraminiferida	Cosmopolitan	4	2
1728	Labyrinthina	161.2	145.5	6	183	145.5	9		Granuloreticulosea	Foraminiferida	Cosmopolitan	6	2
1731	Lacazina	85.8	55.8	3	85.8	55.8	3		Granuloreticulosea	Foraminiferida	Endemic	3	2
1746	Lamelliconus	237	216.5	13	237	216.5	14		Granuloreticulosea	Foraminiferida	Immigrant	8	2
1752	Larrazetia	83.5	70.6	1	83.5	70.6	1		Granuloreticulosea	Foraminiferida	Endemic	1	1
1753	Lasiodiscus	299	199.6	8	299	11.608	15		Granuloreticulosea	Foraminiferida	Cosmopolitan	7	2
1754	Lasiotrochus	299	260.4	4	299	260.4	4		Granuloreticulosea	Foraminiferida	Endemic	4	2
1758	Latiendothyra	359.2	345.3	1	359.2	340	3		Granuloreticulosea	Foraminiferida	Cosmopolitan	1	1
1762	Leella	265.8	260.4	2	265.8	260.4	2		Granuloreticulosea	Foraminiferida	Endemic	NA	NA
1766	Lepidorbitoides	85.8	65.5	9	85.8	65.5	11		Granuloreticulosea	Foraminiferida	Emigrant	4	2
1776	Lingulogavelinella	99.6	85.8	4	112	85.8	7		Granuloreticulosea	Foraminiferida	Immigrant	4	2
1777	Lingulonodosaria	270.6	260.4	4	270.6	130	8		Granuloreticulosea	Foraminiferida	Emigrant	NA	NA
1785	Lituotubella	340	333	2	340	333	2		Granuloreticulosea	Foraminiferida	Endemic	1	1
1788	Loeblichia	340	318.1	2	340	318.1	2		Granuloreticulosea	Foraminiferida	Endemic	2	1
1789	Loftusia	70.6	65.5	11	83.5	65.5	12		Granuloreticulosea	Foraminiferida	Immigrant	1	1
1796	Lugtonia	359.2	345.3	1	359.2	345.3	1		Granuloreticulosea	Foraminiferida	Endemic	1	1
1798	Lunucammina	268	265.8	1	268	265.8	1		Granuloreticulosea	Foraminiferida	Endemic	1	1
1815	Marssonella	136.4	70.6	17	164.7	70.6	20		Granuloreticulosea	Foraminiferida	Cosmopolitan	13	4
1822	Mayncina	189.6	112	36	189.6	112	38		Granuloreticulosea	Foraminiferida	Immigrant	36	4
1827	Meandrospiranella	245	199.6	3	245	199.6	4		Granuloreticulosea	Foraminiferida	Emigrant	3	3
1828	Mediocris	340	318.1	3	340	318.1	3		Granuloreticulosea	Foraminiferida	Endemic	3	1
1834	Melathrokerion	130	112	4	130	112	4		Granuloreticulosea	Foraminiferida	Endemic	4	2
1837	Merlingina	99.6	93.5	1	99.6	93.5	2		Granuloreticulosea	Foraminiferida	Cosmopolitan	NA	NA
1840	Mesoendothyra	150.8	112	5	155.7	112	6		Granuloreticulosea	Foraminiferida	Immigrant	4	2
1841	Mesorbitolina	125	112	1	125	99.6	9		Granuloreticulosea	Foraminiferida	Emigrant	1	1
1850	Miliola	58.7	55.8	3	136.4	55.8	4		Granuloreticulosea	Foraminiferida	Immigrant	3	1
1851	Miliolechina	216.5	203.6	2	216.5	203.6	4		Granuloreticulosea	Foraminiferida	Cosmopolitan	2	1
1853	Miliolipora	216.5	199.6	9	216.5	199.6	12		Granuloreticulosea	Foraminiferida	Cosmopolitan	8	2
1855	Millerella	340	333	1	340	299	50		Granuloreticulosea	Foraminiferida	Emigrant	1	1
1858	Minojapanella	268	260.4	6	270.6	260.4	8		Granuloreticulosea	Foraminiferida	Cosmopolitan	6	2
1859	Minouxia	89.3	85.8	1	89.3	85.8	1		Granuloreticulosea	Foraminiferida	Endemic	1	1
1861	Miogypsina	23.03	20.43	1	28.4	15.97	12		Granuloreticulosea	Foraminiferida	Cosmopolitan	1	1
1863	Miogypsinoides	28.4	23.03	1	28.4	23.03	1		Granuloreticulosea	Foraminiferida	Endemic	1	1
1868	Miscellanea	83.5	55.8	7	83.5	33.9	9		Granuloreticulosea	Foraminiferida	Emigrant	7	3
1871	Moesiloculina	130	125	1	130	125	1		Granuloreticulosea	Foraminiferida	Endemic	1	1
1872	Moncharmontia	93.5	65.5	8	93.5	65.5	8		Granuloreticulosea	Foraminiferida	Endemic	6	3
1875	Monotaxinoides	318.1	303.9	2	318.1	303.9	5		Granuloreticulosea	Foraminiferida	Cosmopolitan	2	2
1881	Morozovella	58.7	40.4	18	58.7	40.4	19		Granuloreticulosea	Foraminiferida	Immigrant	NA	NA
1887	Multiseptida	385.3	374.5	10	385.3	374.5	10		Granuloreticulosea	Foraminiferida	Endemic	10	1
1889	Murciella	89.3	70.6	2	89.3	70.6	2		Granuloreticulosea	Foraminiferida	Endemic	1	1
1891	Murgella	93.5	89.3	1	93.5	89.3	1		Granuloreticulosea	Foraminiferida	Endemic	1	1
1896	Nanicella	385.3	374.5	4	397.5	374.5	8		Granuloreticulosea	Foraminiferida	Immigrant	4	1
1897	Nankinella	299	250.4	16	299	250.4	38		Granuloreticulosea	Foraminiferida	Cosmopolitan	8	4
1898	Nanlingella	253.8	251	1	253.8	251	1		Granuloreticulosea	Foraminiferida	Endemic	1	1
1901	Nautiloculina	155.7	112	28	171.6	112	258		Granuloreticulosea	Foraminiferida	Cosmopolitan	28	4
1905	Neoarchaediscus	340	311.7	8	340	311.7	33		Granuloreticulosea	Foraminiferida	Cosmopolitan	8	2
1914	Neoflabellina	85.8	83.5	2	85.8	83.5	2		Granuloreticulosea	Foraminiferida	Endemic	2	2
1919	Neoiraqia	112	93.5	2	112	93.5	2		Granuloreticulosea	Foraminiferida	Endemic	2	2
1924	Neorbitolinopsis	112	99.6	1	112	99.6	1		Granuloreticulosea	Foraminiferida	Endemic	1	1
1927	Neoschwagerina	275.6	265.8	14	275.6	260.4	22		Granuloreticulosea	Foraminiferida	Emigrant	9	3
1928	Neostaffella	318.1	311.7	1	318.1	306.5	2		Granuloreticulosea	Foraminiferida	Emigrant	1	1
1931	Nephrolepidina	28.4	23.03	4	28.4	23.03	4		Granuloreticulosea	Foraminiferida	Endemic	4	1
1934	Nezzazata	136.4	85.8	20	136.4	70.6	22		Granuloreticulosea	Foraminiferida	Cosmopolitan	20	3
1935	Nezzazatinella	136.4	89.3	2	136.4	89.3	2		Granuloreticulosea	Foraminiferida	Endemic	2	2
1939	Nodasperodiscus	340	333	5	340	333	5		Granuloreticulosea	Foraminiferida	Endemic	5	1
1950	Nodosarchaediscus	340	318.1	3	340	318.1	3		Granuloreticulosea	Foraminiferida	Endemic	3	1
1953	Nodosinella	237	228	1	311.7	150.8	6		Granuloreticulosea	Foraminiferida	Cosmopolitan	1	1
1954	Nodosinelloides	303.9	251	21	303.9	251	21		Granuloreticulosea	Foraminiferida	Endemic	11	2
1965	Novalesia	125	112	1	125	112	1		Granuloreticulosea	Foraminiferida	Endemic	1	1
1970	Nummofallotia	99.6	65.5	10	99.6	65.5	11		Granuloreticulosea	Foraminiferida	Immigrant	9	3
1978	Oberhauserella	237	199.6	4	237	199.6	4		Granuloreticulosea	Foraminiferida	Endemic	4	3
1979	Occidentoschwagerina	303.9	284.4	2	303.9	284.4	2		Granuloreticulosea	Foraminiferida	Endemic	2	1
1982	Omphalocyclus	70.6	65.5	8	70.6	65.5	9		Granuloreticulosea	Foraminiferida	Cosmopolitan	5	3
1983	Omphalotis	340	333	6	340	333	6		Granuloreticulosea	Foraminiferida	Endemic	6	1
1987	Opertorbitolites	55.8	48.6	1	55.8	48.6	2		Granuloreticulosea	Foraminiferida	Cosmopolitan	1	1
1989	Ophthalmidium	245	61.7	127	245	61.7	148		Granuloreticulosea	Foraminiferida	Cosmopolitan	81	5
1995	Orbitoides	85.8	65.5	28	85.8	23.03	36		Granuloreticulosea	Foraminiferida	Cosmopolitan	16	5
1997	Orbitolina	130	93.5	33	130	93.5	80		Granuloreticulosea	Foraminiferida	Cosmopolitan	24	4
1999	Orbitolinopsis	136.4	112	9	136.4	112	9		Granuloreticulosea	Foraminiferida	Endemic	9	4
2000	Orbitolites	40.4	37.2	1	55.8	1.806	13		Granuloreticulosea	Foraminiferida	Cosmopolitan	NA	NA
2001	Orbitopsella	189.6	183	3	189.6	183	5		Granuloreticulosea	Foraminiferida	Cosmopolitan	3	1
2014	Orthotrinacria	216.5	203.6	5	216.5	203.6	7		Granuloreticulosea	Foraminiferida	Cosmopolitan	3	1
2015	Orthovertella	270.6	268	2	311.7	250.4	14		Granuloreticulosea	Foraminiferida	Cosmopolitan	NA	NA
2018	Ovalveolina	112	93.5	3	112	93.5	4		Granuloreticulosea	Foraminiferida	Emigrant	2	2
2020	Ozawainella	311.7	265.8	5	311.7	265.8	9		Granuloreticulosea	Foraminiferida	Cosmopolitan	4	2
2022	Paalzowella	171.6	145.5	5	171.6	145.5	5		Granuloreticulosea	Foraminiferida	Endemic	3	2
2023	Pachyphloia	303.9	228	47	303.9	199.6	58		Granuloreticulosea	Foraminiferida	Cosmopolitan	27	5
2027	Palaeobigenerina	268	265.8	1	268	265.8	1		Granuloreticulosea	Foraminiferida	Endemic	1	1
2028	Palaeofusulina	253.8	251	2	253.8	251	34		Granuloreticulosea	Foraminiferida	Cosmopolitan	2	1
2029	Palaeolituonella	245	203.6	8	245	199.6	13		Granuloreticulosea	Foraminiferida	Cosmopolitan	8	2
2032	Palaeospiroplectammina	348	199.6	3	359.2	199.6	8		Granuloreticulosea	Foraminiferida	Cosmopolitan	3	2
2034	Palaeotextularia	340	299	5	340	203.6	18		Granuloreticulosea	Foraminiferida	Cosmopolitan	5	1
2036	Paleogaudryina	161.2	155.7	1	164.7	150.8	3		Granuloreticulosea	Foraminiferida	Cosmopolitan	1	1
2042	Palmula	196.5	93.5	94	196.5	70.6	97		Granuloreticulosea	Foraminiferida	Cosmopolitan	42	3
2043	Palorbitolina	130	112	39	130	112	48		Granuloreticulosea	Foraminiferida	Emigrant	38	5
2054	Paradoxiella	253.8	251	1	253.8	251	1		Granuloreticulosea	Foraminiferida	Endemic	1	1
2060	Parafusulina	275.6	270.6	1	294.6	265.8	23		Granuloreticulosea	Foraminiferida	Cosmopolitan	1	1
2063	Paraglobivalvulina	268	250.4	19	268	250.4	20		Granuloreticulosea	Foraminiferida	Cosmopolitan	8	2
2064	Paraglobivalvulinoides	253.8	251	2	253.8	251	2		Granuloreticulosea	Foraminiferida	Endemic	2	1
2067	Paralingulina	228	196.5	2	228	196.5	2		Granuloreticulosea	Foraminiferida	Endemic	2	2
2069	Paraophthalmidium	245	203.6	3	245	199.6	7		Granuloreticulosea	Foraminiferida	Emigrant	3	2
2071	Parareichelina	268	265.8	1	268	251	3		Granuloreticulosea	Foraminiferida	Emigrant	1	1
2073	Paraschwagerina	303.9	299	1	303.9	284.4	4		Granuloreticulosea	Foraminiferida	Emigrant	1	1
2077	Parathurammina	391.8	333	14	411.2	333	19		Granuloreticulosea	Foraminiferida	Cosmopolitan	12	3
2079	Paratikhinella	391.8	374.5	6	391.8	374.5	7		Granuloreticulosea	Foraminiferida	Emigrant	5	2
2081	Paratrochamminoides	70.6	65.5	1	70.6	65.5	1		Granuloreticulosea	Foraminiferida	Endemic	NA	NA
2088	Partisania	268	260.4	6	268	260.4	6		Granuloreticulosea	Foraminiferida	Endemic	NA	NA
2089	Parurgonina	155.7	150.8	2	155.7	150.8	3		Granuloreticulosea	Foraminiferida	Cosmopolitan	2	2
2094	Patellovalvulina	125	112	1	125	112	1		Granuloreticulosea	Foraminiferida	Endemic	NA	NA
2104	Pellatispira	37.2	33.9	1	37.2	33.9	1		Granuloreticulosea	Foraminiferida	Endemic	NA	NA
2110	Periloculina	65.5	61.7	2	65.5	61.7	2		Granuloreticulosea	Foraminiferida	Endemic	2	2
2111	Permodiscus	268	228	3	268	203.6	5		Granuloreticulosea	Foraminiferida	Emigrant	3	2
2117	Pfenderina	140.2	112	4	171.6	112	13		Granuloreticulosea	Foraminiferida	Immigrant	1	1
2122	Pilammina	245	203.6	5	268	203.6	6		Granuloreticulosea	Foraminiferida	Immigrant	4	2
2129	Plagioraphe	237	228	1	237	228	1		Granuloreticulosea	Foraminiferida	Endemic	1	1
2131	Planiinvoluta	245	145.5	29	253.8	145.5	43		Granuloreticulosea	Foraminiferida	Cosmopolitan	25	5
2135	Planoarchaediscus	348	333	4	348	333	5		Granuloreticulosea	Foraminiferida	Emigrant	4	2
2136	Planoendothyra	318.1	311.7	1	318.1	305	16		Granuloreticulosea	Foraminiferida	Emigrant	1	1
2152	Plectina	99.6	93.5	9	99.6	93.5	9		Granuloreticulosea	Foraminiferida	Endemic	5	1
2156	Plectogyranopsis	340	333	2	340	333	2		Granuloreticulosea	Foraminiferida	Endemic	2	1
2168	Pojarkovella	340	333	5	340	333	5		Granuloreticulosea	Foraminiferida	Endemic	4	2
2184	Praealveolina	99.6	93.5	1	99.6	93.5	2		Granuloreticulosea	Foraminiferida	Cosmopolitan	1	1
2188	Praechrysalidina	130	112	2	130	112	4		Granuloreticulosea	Foraminiferida	Emigrant	2	2
2190	Praedictyorbitolina	136.4	130	2	136.4	130	2		Granuloreticulosea	Foraminiferida	Endemic	1	1
2192	Praeglobotruncana	112	93.5	8	112	85.8	12		Granuloreticulosea	Foraminiferida	Cosmopolitan	3	1
2199	Praeorbitolina	125	112	4	125	112	8		Granuloreticulosea	Foraminiferida	Cosmopolitan	3	2
2200	Praeorbulina	15.97	13.65	1	15.97	13.65	2		Granuloreticulosea	Foraminiferida	Cosmopolitan	NA	NA
2218	Profusulinella	318.1	311.7	1	318.1	306.5	8		Granuloreticulosea	Foraminiferida	Emigrant	1	1
2224	Protonodosaria	303.9	251	14	306.5	251	60		Granuloreticulosea	Foraminiferida	Cosmopolitan	3	1
2225	Protopeneroplis	155.7	145.5	6	155.7	145.5	7		Granuloreticulosea	Foraminiferida	Immigrant	5	1
2235	Pseudoammodiscus	348	333	17	348	333	18		Granuloreticulosea	Foraminiferida	Emigrant	17	3
2236	Pseudobaisalina	265.8	260.4	3	265.8	260.4	3		Granuloreticulosea	Foraminiferida	Endemic	NA	NA
2244	Pseudochoffatella	125	112	4	125	112	4		Granuloreticulosea	Foraminiferida	Endemic	4	1
2245	Pseudochrysalidina	65.5	61.7	2	65.5	61.7	2		Granuloreticulosea	Foraminiferida	Endemic	2	2
2247	Pseudoclavulina	55.8	48.6	1	83.5	48.6	2		Granuloreticulosea	Foraminiferida	Immigrant	NA	NA
2250	Pseudoendothyra	340	251	12	340	251	29		Granuloreticulosea	Foraminiferida	Cosmopolitan	8	4
2256	Pseudofusulina	299	265.8	13	305	265.8	23		Granuloreticulosea	Foraminiferida	Cosmopolitan	5	2
2257	Pseudofusulinella	303.9	299	1	306.5	294.6	9		Granuloreticulosea	Foraminiferida	Cosmopolitan	1	1
2262	Pseudoglomospira	318.1	311.7	1	318.1	306.5	12		Granuloreticulosea	Foraminiferida	Emigrant	1	1
2264	Pseudohastigerina	55.8	40.4	5	55.8	33.9	7		Granuloreticulosea	Foraminiferida	Emigrant	NA	NA
2270	Pseudolamarckina	183	161.2	18	183	161.2	18		Granuloreticulosea	Foraminiferida	Endemic	18	2
2272	Pseudolituonella	125	93.5	4	125	93.5	5		Granuloreticulosea	Foraminiferida	Emigrant	3	3
2273	Pseudolituotuba	348	333	8	348	333	8		Granuloreticulosea	Foraminiferida	Endemic	8	3
2274	Pseudolituotubella	348	333	5	348	333	5		Granuloreticulosea	Foraminiferida	Endemic	5	2
2296	Pseudorhapydionina	99.6	93.5	7	99.6	93.5	13		Granuloreticulosea	Foraminiferida	Cosmopolitan	4	3
2297	Pseudorhipidionina	99.6	93.5	2	99.6	93.5	2		Granuloreticulosea	Foraminiferida	Endemic	1	1
2301	Pseudoschwagerina	303.9	299	1	308	294.6	4		Granuloreticulosea	Foraminiferida	Cosmopolitan	1	1
2302	Pseudosiderolites	85.8	70.6	3	85.8	70.6	3		Granuloreticulosea	Foraminiferida	Endemic	1	1
2308	Pseudotaxis	359.2	333	5	359.2	333	8		Granuloreticulosea	Foraminiferida	Emigrant	5	1
2310	Pseudotextulariella	136.4	83.5	25	136.4	83.5	27		Granuloreticulosea	Foraminiferida	Cosmopolitan	25	3
2317	Pseudovidalina	268	260.4	8	268	260.4	8		Granuloreticulosea	Foraminiferida	Endemic	NA	NA
2346	Quasiendothyra	374.5	359.2	1	385.3	359.2	5		Granuloreticulosea	Foraminiferida	Immigrant	1	1
2347	Quasifusulina	306.5	303.9	1	306.5	303.9	1		Granuloreticulosea	Foraminiferida	Endemic	1	1
2357	Raadshoovenia	83.5	70.6	1	83.5	70.6	1		Granuloreticulosea	Foraminiferida	Endemic	1	1
2359	Racemiguembelina	70.6	65.5	1	70.6	65.5	2		Granuloreticulosea	Foraminiferida	Cosmopolitan	NA	NA
2366	Ranikothalia	58.7	55.8	2	58.7	55.8	4		Granuloreticulosea	Foraminiferida	Cosmopolitan	2	1
2367	Raphconilia	303.9	299	8	303.9	299	8		Granuloreticulosea	Foraminiferida	Endemic	NA	NA
2368	Rauserella	268	260.4	2	268	260.4	3		Granuloreticulosea	Foraminiferida	Cosmopolitan	1	1
2369	Rauserina	385.3	374.5	2	385.3	374.5	3		Granuloreticulosea	Foraminiferida	Cosmopolitan	2	1
2375	Rectocornuspira	247.4	245	1	247.4	245	1		Granuloreticulosea	Foraminiferida	Endemic	1	1
2386	Rectostipulina	253.8	251	14	253.8	251	14		Granuloreticulosea	Foraminiferida	Endemic	10	2
2392	Reichelina	268	251	7	268	216.5	17		Granuloreticulosea	Foraminiferida	Cosmopolitan	3	2
2394	Reinholdella	189.6	164.7	101	189.6	130	129		Granuloreticulosea	Foraminiferida	Emigrant	86	2
2397	Remesella	70.6	61.7	3	70.6	61.7	3		Granuloreticulosea	Foraminiferida	Endemic	NA	NA
2412	Rhapydionina	83.5	65.5	4	83.5	40.4	5		Granuloreticulosea	Foraminiferida	Emigrant	4	1
2424	Robuloides	265.8	251	17	265.8	251	17		Granuloreticulosea	Foraminiferida	Endemic	15	3
2429	Rotalia	112	0.0117	24	112	0.0117	48		Granuloreticulosea	Foraminiferida	Cosmopolitan	15	3
2432	Rotalipora	112	93.5	9	112	85.8	14		Granuloreticulosea	Foraminiferida	Cosmopolitan	4	1
2440	Rugoglobigerina	83.5	70.6	1	93.5	65.5	18		Granuloreticulosea	Foraminiferida	Cosmopolitan	1	1
2442	Rugososchwagerina	268	265.8	1	275.6	265.8	2		Granuloreticulosea	Foraminiferida	Immigrant	1	1
2448	Rzehakina	83.5	70.6	1	83.5	70.6	1		Granuloreticulosea	Foraminiferida	Endemic	NA	NA
2449	Sabaudia	130	112	16	130	112	17		Granuloreticulosea	Foraminiferida	Emigrant	6	4
2455	Saccamminopsis	340	333	3	340	333	3	Chlorophyta	Bryopsidophyceae	Caulerpales	Endemic	3	1
2476	Scandonea	93.5	70.6	4	93.5	70.6	4		Granuloreticulosea	Foraminiferida	Endemic	3	2
2478	Schackoina	112	99.6	1	112	99.6	1		Granuloreticulosea	Foraminiferida	Endemic	NA	NA
2482	Schlosserina	58.7	55.8	1	58.7	55.8	1		Granuloreticulosea	Foraminiferida	Endemic	1	1
2484	Schmidita	228	216.5	1	228	216.5	1		Granuloreticulosea	Foraminiferida	Endemic	1	1
2485	Schubertella	306.5	265.8	9	374.5	265.8	18		Granuloreticulosea	Foraminiferida	Cosmopolitan	7	3
2486	Schwagerina	303.9	284.4	28	308	265.8	59		Granuloreticulosea	Foraminiferida	Cosmopolitan	3	1
2487	Sculptobaculites	125	112	1	140.2	112	11		Granuloreticulosea	Foraminiferida	Immigrant	NA	NA
2492	Semiinvoluta	216.5	196.5	19	216.5	196.5	23		Granuloreticulosea	Foraminiferida	Immigrant	12	3
2498	Septabrunsiina	385.3	333	13	385.3	333	15		Granuloreticulosea	Foraminiferida	Cosmopolitan	7	3
2501	Septatournayella	374.5	359.2	1	374.5	359.2	1		Granuloreticulosea	Foraminiferida	Endemic	1	1
2505	Serpulopsis	237	228	2	348	228	13		Granuloreticulosea	Foraminiferida	Immigrant	2	1
2510	Sherbornina	11.608	7.246	1	11.608	7.246	1		Granuloreticulosea	Foraminiferida	Endemic	1	1
2512	Shuguria	374.5	359.2	1	385.3	359.2	5		Granuloreticulosea	Foraminiferida	Immigrant	1	1
2513	Sichotenella	253.8	251	1	265.8	251	2		Granuloreticulosea	Foraminiferida	Immigrant	1	1
2514	Siculocosta	216.5	203.6	3	216.5	203.6	4		Granuloreticulosea	Foraminiferida	Cosmopolitan	2	1
2515	Siderolites	85.8	65.5	16	85.8	65.5	16		Granuloreticulosea	Foraminiferida	Endemic	10	4
2534	Simplorbites	70.6	65.5	3	70.6	65.5	3		Granuloreticulosea	Foraminiferida	Endemic	2	1
2535	Simplorbitolina	112	99.6	2	112	99.6	2		Granuloreticulosea	Foraminiferida	Endemic	2	1
2548	Siphonofera	216.5	203.6	2	216.5	203.6	2		Granuloreticulosea	Foraminiferida	Endemic	2	1
2569	Sphaeroidinellopsis	5.332	3.6	1	5.332	2.588	5		Granuloreticulosea	Foraminiferida	Cosmopolitan	1	1
2571	Sphaerulina	265.8	260.4	3	275.6	260.4	4		Granuloreticulosea	Foraminiferida	Immigrant	NA	NA
2575	Spinoendothyra	340	333	1	340	333	1		Granuloreticulosea	Foraminiferida	Endemic	1	1
2579	Spiraloconulus	155.7	150.8	1	155.7	150.8	1		Granuloreticulosea	Foraminiferida	Endemic	1	1
2581	Spiriamphorella	237	216.5	3	237	199.6	6		Granuloreticulosea	Foraminiferida	Emigrant	3	1
2584	Spiroclypeus	37.2	23.03	2	37.2	15.97	5		Granuloreticulosea	Foraminiferida	Emigrant	1	1
2594	Spiroplectinata	112	99.6	1	112	99.6	5		Granuloreticulosea	Foraminiferida	Cosmopolitan	NA	NA
2605	Staffella	306.5	251	14	318.1	251	23		Granuloreticulosea	Foraminiferida	Cosmopolitan	7	3
2612	Stensioina	89.3	85.8	1	89.3	85.8	1		Granuloreticulosea	Foraminiferida	Endemic	1	1
2616	Stilostomella	33.9	0.0117	2	33.9	0.0117	4		Granuloreticulosea	Foraminiferida	Cosmopolitan	2	2
2630	Subbdelloidina	150.8	145.5	1	150.8	145.5	1		Granuloreticulosea	Foraminiferida	Endemic	1	1
2631	Subbotina	55.8	40.4	9	55.8	40.4	9		Granuloreticulosea	Foraminiferida	Endemic	NA	NA
2636	Sumatrina	268	265.8	2	268	265.8	3		Granuloreticulosea	Foraminiferida	Cosmopolitan	1	1
2639	Syzranella	306.5	299	3	306.5	299	4		Granuloreticulosea	Foraminiferida	Cosmopolitan	2	1
2640	Syzrania	306.5	284.4	9	311.7	284.4	18		Granuloreticulosea	Foraminiferida	Cosmopolitan	3	2
2659	Tetrataxis	359.2	199.6	62	359.2	199.6	115		Granuloreticulosea	Foraminiferida	Cosmopolitan	54	4
2665	Tezaquina	303.9	299	1	303.9	284.4	18		Granuloreticulosea	Foraminiferida	Emigrant	NA	NA
2678	Tikhinella	385.3	374.5	6	385.3	374.5	9		Granuloreticulosea	Foraminiferida	Cosmopolitan	5	1
2685	Tolypammina	416	150.8	36	542	150.8	102		Granuloreticulosea	Foraminiferida	Cosmopolitan	29	4
2697	Tournayella	359.2	345.3	1	359.2	345.3	1		Granuloreticulosea	Foraminiferida	Endemic	1	1
2698	Tournayellina	359.2	345.3	1	359.2	345.3	1		Granuloreticulosea	Foraminiferida	Endemic	1	1
2702	Trepeilopsis	270.6	268	1	359.2	268	36		Granuloreticulosea	Foraminiferida	Immigrant	NA	NA
2703	Triadodiscus	237	228	1	237	228	2		Granuloreticulosea	Foraminiferida	Cosmopolitan	1	1
2704	Triasina	216.5	199.6	14	216.5	199.6	22		Granuloreticulosea	Foraminiferida	Cosmopolitan	13	4
2716	Tristix	164.7	93.5	13	270.6	33.9	31		Granuloreticulosea	Foraminiferida	Cosmopolitan	6	3
2717	Tritaxia	136.4	61.7	21	136.4	33.9	22		Granuloreticulosea	Foraminiferida	Emigrant	9	4
2719	Triticites	306.5	303.9	2	308	284.4	75		Granuloreticulosea	Foraminiferida	Cosmopolitan	2	1
2724	Trochospira	89.3	85.8	1	112	85.8	4		Granuloreticulosea	Foraminiferida	Immigrant	1	1
2726	Trochulina	23.03	20.43	1	23.03	20.43	1		Granuloreticulosea	Foraminiferida	Endemic	NA	NA
2729	Truncorotaloides	55.8	40.4	5	55.8	33.9	11		Granuloreticulosea	Foraminiferida	Emigrant	NA	NA
2734	Tuberitina	318.1	265.8	15	340	251	31		Granuloreticulosea	Foraminiferida	Cosmopolitan	11	1
2739	Turborotalia	58.7	0.0781	4	58.7	0.0117	15		Granuloreticulosea	Foraminiferida	Cosmopolitan	4	2
2743	Turrilina	23.03	20.43	1	37.2	20.43	3		Granuloreticulosea	Foraminiferida	Immigrant	NA	NA
2750	Uralodiscus	348	333	4	348	333	4		Granuloreticulosea	Foraminiferida	Endemic	3	1
2754	Urnulinella	237	216.5	2	237	216.5	2		Granuloreticulosea	Foraminiferida	Endemic	2	1
2759	Uvigerinammina	112	99.6	1	112	99.6	1		Granuloreticulosea	Foraminiferida	Endemic	NA	NA
2764	Valdanchella	99.6	93.5	1	99.6	93.5	1		Granuloreticulosea	Foraminiferida	Endemic	1	1
2765	Valserina	130	125	1	130	125	1		Granuloreticulosea	Foraminiferida	Endemic	1	1
2768	Valvulammina	89.3	85.8	1	89.3	61.7	3		Granuloreticulosea	Foraminiferida	Emigrant	1	1
2770	Valvulinella	359.2	318.1	19	359.2	318.1	19		Granuloreticulosea	Foraminiferida	Endemic	17	3
2777	Variostoma	237	203.6	9	237	199.6	15		Granuloreticulosea	Foraminiferida	Cosmopolitan	7	2
2786	Verbeekina	275.6	265.8	4	275.6	260.4	7		Granuloreticulosea	Foraminiferida	Emigrant	2	2
2787	Vercorsella	130	112	4	136.4	99.6	8		Granuloreticulosea	Foraminiferida	Cosmopolitan	2	2
2789	Verneuilina	150.8	93.5	3	150.8	93.5	22		Granuloreticulosea	Foraminiferida	Cosmopolitan	2	2
2791	Verneuilinoides	268	99.6	8	268	89.3	25		Granuloreticulosea	Foraminiferida	Cosmopolitan	3	2
2796	Vicinesphaera	385.3	374.5	12	385.3	374.5	14		Granuloreticulosea	Foraminiferida	Cosmopolitan	12	1
2797	Victoriella	11.608	7.246	1	11.608	7.246	1		Granuloreticulosea	Foraminiferida	Endemic	1	1
2798	Vidalina	245	70.6	23	245	70.6	27		Granuloreticulosea	Foraminiferida	Cosmopolitan	16	6
2803	Viseidiscus	348	333	4	348	333	4		Granuloreticulosea	Foraminiferida	Endemic	4	3
2805	Vissariotaxis	340	333	1	340	333	1		Granuloreticulosea	Foraminiferida	Endemic	1	1
2807	Voloshinoides	125	112	1	125	112	3		Granuloreticulosea	Foraminiferida	Cosmopolitan	1	1
2814	Warnantella	326.4	318.1	1	326.4	318.1	1		Granuloreticulosea	Foraminiferida	Endemic	1	1
2818	Wedekindellina	311.7	306.5	3	311.7	306.5	15		Granuloreticulosea	Foraminiferida	Cosmopolitan	1	1
2829	Yabeina	268	265.8	1	268	216.5	12		Granuloreticulosea	Foraminiferida	Emigrant	1	1
2831	Yangchienia	268	265.8	5	270.6	265.8	7		Granuloreticulosea	Foraminiferida	Cosmopolitan	2	1
2845	Ancyrochitina	428.2	411.2	12	450	411.2	17		Rhizopodea		Cosmopolitan	NA	NA
2846	Angochitina	428.2	407	17	428.2	407	18		Rhizopodea		Cosmopolitan	NA	NA
2851	Cingulochitina	421.3	407	21	421.3	407	23		Rhizopodea		Cosmopolitan	NA	NA
2853	Clathrochitina	428.2	422.9	1	428.2	422.9	1		Rhizopodea		Endemic	NA	NA
2855	Conochitina	428.2	416	9	471.8	416	13		Rhizopodea		Immigrant	NA	NA
2857	Cyathochitina	450	422.9	2	471.8	422.9	6		Rhizopodea		Immigrant	1	1
2859	Desmochitina	418.7	416	2	471.8	416	5		Rhizopodea		Immigrant	NA	NA
2861	Eisenackitina	426.2	416	23	439	416	24		Rhizopodea		Immigrant	NA	NA
2864	Fungochitina	418.7	416	4	418.7	416	4		Rhizopodea		Endemic	NA	NA
2866	Gotlandochitina	422.9	407	12	422.9	407	12		Rhizopodea		Endemic	NA	NA
2874	Linochitina	428.2	416	11	428.2	416	11		Rhizopodea		Endemic	NA	NA
2875	Margachitina	428.2	407	31	428.2	407	31		Rhizopodea		Endemic	NA	NA
2883	Pterochitina	418.7	416	4	418.7	416	4		Rhizopodea		Endemic	NA	NA
2889	Sphaerochitina	428.2	411.2	13	428.2	397.5	15		Rhizopodea		Emigrant	1	1
2892	Urochitina	416	411.2	5	416	411.2	5		Rhizopodea		Endemic	NA	NA
2911	Ophiodesia	161.2	155.7	1	161.2	155.7	1	Porifera	Demospongea	Poecilosclerida	Endemic	1	1
2927	Heliospongia	318.1	265.8	2	318.1	260.4	31	Porifera	Demospongea	Epipolasida	Cosmopolitan	2	1
2948	Stylothalamia	268	183	19	268	183	29	Porifera	Demospongea	Vaceletida	Cosmopolitan	15	2
2951	Verticillites	228	83.5	7	268	83.5	10	Porifera	Demospongea	Vaceletida	Cosmopolitan	4	1
2961	Discispongia	161.2	155.7	1	161.2	155.7	1	Porifera	Demospongea	Astrophorida	Endemic	1	1
2968	Geodites	125	99.6	3	125	99.6	3	Porifera	Demospongea	Astrophorida	Endemic	NA	NA
2970	Helminthophyllum	155.7	150.8	1	155.7	150.8	1	Porifera	Demospongea	Astrophorida	Endemic	1	1
2981	Rhaxella	155.7	145.5	2	155.7	145.5	2	Porifera	Demospongea	Ancorinida	Endemic	2	1
3000	Anomorphites	155.7	150.8	1	155.7	150.8	1	Porifera	Demospongea		Endemic	1	1
3005	Arbuscula	268	265.8	1	268	265.8	1	Porifera	Demospongea		Endemic	1	1
3010	Astrobolia	93.5	89.3	2	93.5	89.3	2	Porifera	Demospongea		Endemic	NA	NA
3011	Astrocladia	93.5	89.3	1	93.5	89.3	1	Porifera	Demospongea		Endemic	NA	NA
3018	Aulaxinia	83.5	70.6	4	83.5	70.6	4	Porifera	Demospongea		Endemic	4	1
3024	Bathotheca	161.2	155.7	1	161.2	155.7	1	Porifera	Demospongea		Endemic	1	1
3026	Bolidium	85.8	83.5	1	85.8	83.5	1	Porifera	Demospongea	Spirosclerophorida	Endemic	1	1
3035	Callopegma	83.5	70.6	3	83.5	70.6	3	Porifera	Demospongea		Endemic	3	1
3049	Chonellopsis	161.2	150.8	2	161.2	150.8	2	Porifera	Demospongea	Spirosclerophorida	Endemic	2	2
3054	Cnemidiastrum	161.2	145.5	31	167.7	145.5	33	Porifera	Demospongea	Spirosclerophorida	Immigrant	19	2
3063	Coscinodiscus	155.7	40.4	15	155.7	1.806	21	Porifera	Demospongea		Emigrant	15	3
3070	Cylindrophyma	164.7	145.5	23	164.7	145.5	23	Porifera	Demospongea	Tetralithistida	Endemic	23	3
3072	Cytoracea	155.7	150.8	1	155.7	150.8	1	Porifera	Demospongea		Endemic	1	1
3080	Dicranoclonella	155.7	150.8	2	155.7	150.8	2	Porifera	Demospongea		Endemic	2	2
3085	Discostroma	155.7	150.8	1	155.7	150.8	1	Porifera	Demospongea		Endemic	1	1
3086	Doryderma	125	70.6	5	125	70.6	5	Porifera	Demospongea		Endemic	NA	NA
3094	Epistomella	155.7	150.8	2	155.7	150.8	2	Porifera	Demospongea		Endemic	2	1
3105	Haplistion	340	306.5	5	416	265.8	27	Porifera	Demospongea	Spirosclerophorida	Cosmopolitan	3	1
3108	Heloraphinia	155.7	150.8	1	155.7	150.8	1	Porifera	Demospongea		Endemic	1	1
3110	Heterospongia	450	445.6	1	450	445.6	1	Porifera	Demospongea		Endemic	1	1
3111	Heterostinia	155.7	150.8	5	155.7	150.8	5	Porifera	Demospongea		Endemic	5	2
3117	Hyalospongia	161.2	155.7	1	161.2	155.7	1	Porifera	Demospongea		Endemic	1	1
3118	Hyalotragos	161.2	150.8	39	167.7	150.8	41	Porifera	Demospongea	Spirosclerophorida	Immigrant	18	2
3127	Jerea	161.2	85.8	5	161.2	85.8	5	Porifera	Demospongea		Endemic	3	1
3133	Kalpinella	155.7	150.8	1	155.7	150.8	1	Porifera	Demospongea		Endemic	1	1
3136	Kyphoclonella	155.7	150.8	2	155.7	150.8	2	Porifera	Demospongea		Endemic	1	1
3139	Lecanella	161.2	145.5	16	161.2	145.5	16	Porifera	Demospongea	Monalithistida	Endemic	10	2
3140	Leiocarenus	155.7	150.8	2	155.7	150.8	2	Porifera	Demospongea	Tetralithistida	Endemic	2	2
3143	Leiodorella	161.2	155.7	2	161.2	155.7	2	Porifera	Demospongea	Spirosclerophorida	Endemic	2	1
3147	Linochone	155.7	150.8	1	155.7	150.8	1	Porifera	Demospongea		Endemic	1	1
3160	Mastosia	125	112	1	167.7	112	2	Porifera	Demospongea		Immigrant	NA	NA
3163	Melonella	161.2	150.8	6	167.7	150.8	7	Porifera	Demospongea	Tetralithistida	Immigrant	6	2
3166	Microspongia	340	333	1	428.2	333	2	Porifera	Demospongea		Immigrant	1	1
3191	Pachycothon	155.7	150.8	7	155.7	150.8	7	Porifera	Demospongea	Megalithistida	Endemic	7	2
3194	Pachypoterion	85.8	83.5	1	85.8	83.5	1	Porifera	Demospongea	Megalithistida	Endemic	1	1
3196	Palaeojerea	268	265.8	1	268	265.8	1	Porifera	Demospongea	Orchocladina	Endemic	1	1
3209	Phlyctia	40.4	37.2	1	40.4	37.2	1	Porifera	Demospongea	Spirosclerophorida	Endemic	1	1
3212	Phyllodermia	85.8	83.5	1	85.8	83.5	1	Porifera	Demospongea	Tetralithistida	Endemic	1	1
3222	Platychonia	167.7	145.5	36	167.7	145.5	37	Porifera	Demospongea	Spirosclerophorida	Immigrant	24	3
3229	Plinthosella	89.3	70.6	2	89.3	70.6	2	Porifera	Demospongea		Endemic	2	2
3238	Polystoma	161.2	155.7	2	161.2	155.7	2	Porifera	Demospongea		Endemic	2	2
3266	Reiswigia	155.7	150.8	2	155.7	150.8	2	Porifera	Demospongea	Spirosclerophorida	Endemic	2	2
3280	Scheiia	340	333	1	340	270.6	5	Porifera	Demospongea	Streptosclerophorida	Emigrant	1	1
3281	Schrammeniella	89.3	85.8	1	89.3	85.8	1	Porifera	Demospongea	Tetralithistida	Endemic	NA	NA
3283	Scytalia	93.5	89.3	2	93.5	89.3	2	Porifera	Demospongea		Endemic	NA	NA
3285	Seliscothon	93.5	70.6	2	93.5	70.6	2	Porifera	Demospongea		Endemic	1	1
3286	Siphonia	99.6	83.5	5	99.6	83.5	5	Porifera	Demospongea	Tetralithistida	Endemic	2	1
3287	Siphonocoelia	140.2	130	8	140.2	130	8	Porifera	Demospongea		Endemic	NA	NA
3289	Sontheimia	155.7	150.8	1	155.7	150.8	1	Porifera	Demospongea		Endemic	1	1
3295	Stichophyma	83.5	70.6	3	83.5	70.6	3	Porifera	Demospongea		Endemic	3	1
3306	Trachydictya	155.7	150.8	1	155.7	150.8	1	Porifera	Demospongea		Endemic	1	1
3317	Verrucospongia	93.5	89.3	1	93.5	89.3	1	Porifera	Demospongea		Endemic	NA	NA
3318	Verruculina	93.5	70.6	12	93.5	70.6	12	Porifera	Demospongea		Endemic	5	1
3321	Virgula	253.8	251	1	268	251	3	Porifera	Demospongea		Immigrant	1	1
3329	Cassianothalamia	228	216.5	2	228	216.5	2	Porifera	Demospongea	Hadromerida	Endemic	2	2
3340	Actinodictyon	428.2	418.7	12	439	385.3	18	Porifera	Stromatoporoidea	Clathrodictyida	Cosmopolitan	6	1
3341	Actinostroma	428.2	374.5	141	436	161.2	238	Porifera	Stromatoporoidea	Actinostromatida	Cosmopolitan	76	4
3342	Actinostromella	426.2	422.9	1	426.2	407	4	Porifera	Stromatoporoidea	Actinostromatida	Emigrant	1	1
3345	Amnestostroma	416	411.2	4	416	411.2	5	Porifera	Stromatoporoidea		Cosmopolitan	NA	NA
3346	Amphipora	418.7	374.5	82	428.2	374.5	224	Porifera	Stromatoporoidea	Amphiporida	Cosmopolitan	51	3
3347	Anostylostroma	407	385.3	9	428.2	374.5	50	Porifera	Stromatoporoidea	Clathrodictyida	Cosmopolitan	7	1
3349	Atelodictyon	416	374.5	31	416	374.5	71	Porifera	Stromatoporoidea	Clathrodictyida	Cosmopolitan	28	1
3350	Atopostroma	411.2	397.5	17	416	385.3	26	Porifera	Stromatoporoidea	Syringostromatida	Cosmopolitan	12	3
3351	Aulacera	422.9	421.3	1	453.5	421.3	69	Porifera	Stromatoporoidea	Labechiida	Immigrant	1	1
3355	Bifariostroma	407	385.3	3	407	385.3	5	Porifera	Stromatoporoidea	Actinostromatida	Cosmopolitan	2	1
3357	Clathrocoilona	407	374.5	31	416	359.2	101	Porifera	Stromatoporoidea	Stromatoporellida	Cosmopolitan	16	3
3358	Clathrodictyella	428.2	416	21	428.2	416	21	Porifera	Stromatoporoidea	Amphiporida	Endemic	3	1
3359	Clathrodictyon	443.7	385.3	54	453.5	385.3	176	Porifera	Stromatoporoidea	Clathrodictyida	Cosmopolitan	30	2
3361	Clavidictyon	421.3	418.7	1	428.2	385.3	3	Porifera	Stromatoporoidea		Cosmopolitan	1	1
3364	Columnostroma	422.9	407	5	428.2	407	9	Porifera	Stromatoporoidea	Syringostromatida	Immigrant	2	1
3368	Cystostroma	445.6	443.7	1	460.9	443.7	11	Porifera	Stromatoporoidea	Labechiida	Immigrant	1	1
3369	Dendrostroma	397.5	385.3	6	397.5	374.5	10	Porifera	Stromatoporoidea	Stromatoporellida	Cosmopolitan	5	1
3370	Densastroma	428.2	416	16	436	411.2	19	Porifera	Stromatoporoidea	Actinostromatida	Cosmopolitan	10	1
3372	Desmostroma	422.9	418.7	2	428.2	418.7	5	Porifera	Stromatoporoidea	Actinostromatida	Immigrant	1	1
3373	Diplostroma	426.2	418.7	2	426.2	418.7	3	Porifera	Stromatoporoidea		Emigrant	1	1
3375	Ecclimadictyon	443.7	416	27	453.5	416	60	Porifera	Stromatoporoidea	Clathrodictyida	Cosmopolitan	10	1
3377	Euryamphipora	385.3	374.5	1	391.8	374.5	7	Porifera	Stromatoporoidea	Amphiporida	Immigrant	NA	NA
3379	Ferestromatopora	391.8	374.5	16	428.2	374.5	39	Porifera	Stromatoporoidea	Stromatoporida	Cosmopolitan	7	1
3381	Forolina	443.7	439	1	443.7	439	1	Porifera	Stromatoporoidea		Endemic	1	1
3383	Gerronostroma	436	385.3	14	436	374.5	51	Porifera	Stromatoporoidea	Clathrodictyida	Cosmopolitan	8	1
3385	Habrostroma	391.8	374.5	4	416	374.5	66	Porifera	Stromatoporoidea	Syringostromatida	Cosmopolitan	2	1
3388	Hermatostroma	397.5	374.5	39	421.3	374.5	102	Porifera	Stromatoporoidea	Stromatoporellida	Cosmopolitan	17	3
3389	Hermatostromella	411.2	407	1	416	407	3	Porifera	Stromatoporoidea	Stromatoporellida	Immigrant	1	1
3391	Idiostroma	397.5	374.5	7	428.2	374.5	20	Porifera	Stromatoporoidea	Stromatoporellida	Cosmopolitan	6	2
3395	Labechia	428.2	374.5	23	471.8	359.2	46	Porifera	Stromatoporoidea	Labechiida	Cosmopolitan	18	2
3400	Lophiostroma	422.9	416	13	450	203.6	15	Porifera	Stromatoporoidea	Labechiida	Cosmopolitan	8	1
3403	Neobeatricea	428.2	422.9	2	428.2	422.9	2	Porifera	Stromatoporoidea	Clathrodictyida	Endemic	1	1
3404	Neosyringostroma	391.8	385.3	1	391.8	385.3	2	Porifera	Stromatoporoidea	Stromatoporida	Cosmopolitan	1	1
3407	Oslodictyon	439	436	1	439	436	1	Porifera	Stromatoporoidea	Clathrodictyida	Endemic	1	1
3408	Pachystylostroma	443.7	428.2	4	464	428.2	13	Porifera	Stromatoporoidea	Labechiida	Cosmopolitan	1	1
3409	Parallelopora	422.9	374.5	22	428.2	374.5	33	Porifera	Stromatoporoidea	Syringostromatida	Cosmopolitan	20	2
3410	Parallelostroma	428.2	397.5	44	436	385.3	89	Porifera	Stromatoporoidea	Syringostromatida	Cosmopolitan	16	1
3416	Plectostroma	443.7	391.8	45	443.7	391.8	56	Porifera	Stromatoporoidea	Actinostromatida	Cosmopolitan	31	2
3417	Plexodictyon	422.9	416	22	450	416	30	Porifera	Stromatoporoidea	Clathrodictyida	Cosmopolitan	9	1
3419	Praeidiostroma	422.9	418.7	2	422.9	407	3	Porifera	Stromatoporoidea		Emigrant	1	1
3420	Pseudoactinodictyon	391.8	374.5	12	407	374.5	28	Porifera	Stromatoporoidea	Clathrodictyida	Cosmopolitan	8	1
3422	Pseudolabechia	428.2	418.7	5	428.2	418.7	7	Porifera	Stromatoporoidea	Actinostromatida	Immigrant	2	1
3423	Pseudostromatoporella	391.8	385.3	2	407	385.3	3	Porifera	Stromatoporoidea		Immigrant	2	1
3425	Pseudotrupetostroma	407	397.5	1	407	385.3	4	Porifera	Stromatoporoidea	Stromatoporida	Emigrant	1	1
3430	Salairella	411.2	385.3	8	416	385.3	33	Porifera	Stromatoporoidea	Stromatoporida	Cosmopolitan	7	3
3431	Schistodictyon	421.3	391.8	10	421.3	391.8	11	Porifera	Stromatoporoidea	Clathrodictyida	Cosmopolitan	8	3
3434	Simplexodictyon	428.2	418.7	10	436	391.8	29	Porifera	Stromatoporoidea	Stromatoporellida	Cosmopolitan	7	1
3436	Stachyodes	411.2	374.5	55	418.7	374.5	172	Porifera	Stromatoporoidea	Syringostromatida	Cosmopolitan	40	3
3437	Stelodictyon	439	418.7	3	439	407	9	Porifera	Stromatoporoidea	Clathrodictyida	Cosmopolitan	1	1
3438	Stictostroma	411.2	374.5	15	411.2	374.5	64	Porifera	Stromatoporoidea	Stromatoporellida	Cosmopolitan	10	2
3442	Stromatopora	436	374.5	88	452	28.4	259	Porifera	Stromatoporoidea	Stromatoporida	Cosmopolitan	60	3
3443	Stromatoporella	421.3	359.2	64	450	359.2	94	Porifera	Stromatoporoidea	Stromatoporellida	Cosmopolitan	38	2
3445	Stylostroma	445.6	359.2	2	445.6	359.2	3	Porifera	Stromatoporoidea	Labechiida	Cosmopolitan	2	2
3446	Synthetostroma	391.8	385.3	3	391.8	385.3	4	Porifera	Stromatoporoidea		Cosmopolitan	2	1
3447	Synthetostroma	391.8	385.3	1	416	374.5	6	Porifera	Stromatoporoidea	Stromatoporellida	Cosmopolitan	1	1
3449	Syringostroma	421.3	374.5	12	421.3	374.5	50	Porifera	Stromatoporoidea	Syringostromatida	Cosmopolitan	9	1
3450	Syringostromella	428.2	374.5	25	428.2	374.5	39	Porifera	Stromatoporoidea	Stromatoporida	Cosmopolitan	21	1
3451	Taleastroma	407	374.5	14	407	359.2	31	Porifera	Stromatoporoidea	Stromatoporida	Cosmopolitan	14	1
3452	Tienodictyon	391.8	374.5	5	416	374.5	12	Porifera	Stromatoporoidea	Clathrodictyida	Cosmopolitan	5	2
3453	Trigonostroma	422.9	421.3	1	422.9	418.7	2	Porifera	Stromatoporoidea		Cosmopolitan	1	1
3454	Trupetostroma	397.5	374.5	16	416	374.5	83	Porifera	Stromatoporoidea	Stromatoporellida	Cosmopolitan	13	3
3456	Vikingia	428.2	416	6	436	416	7	Porifera	Stromatoporoidea	Actinostromatida	Immigrant	3	1
3458	Yabeodictyon	421.3	418.7	1	421.3	418.7	1	Porifera	Stromatoporoidea	Clathrodictyida	Endemic	1	1
3461	Guadalupia	268	265.8	2	294.6	260.4	96	Porifera	Demospongea	Agelasida	Immigrant	1	1
3462	Lemonea	284.4	265.8	5	284.4	260.4	222	Porifera	Demospongea	Agelasida	Cosmopolitan	4	1
3464	Actinofungia	140.2	130	3	140.2	130	3	Porifera	Demospongea	Axinellida	Endemic	NA	NA
3465	Actinostromaria	161.2	89.3	30	161.2	89.3	33	Porifera	Demospongea	Axinellida	Cosmopolitan	26	2
3466	Actinostromarianina	155.7	83.5	4	155.7	83.5	5	Porifera	Demospongea	Axinellida	Cosmopolitan	4	2
3467	Actostroma	125	112	3	164.7	112	6	Porifera	Demospongea	Axinellida	Immigrant	2	1
3468	Adriatella	155.7	150.8	1	155.7	150.8	1	Porifera	Demospongea	Axinellida	Endemic	1	1
3471	Astrostylopsis	161.2	150.8	8	161.2	145.5	17	Porifera	Demospongea	Axinellida	Emigrant	7	1
3472	Balatonia	237	216.5	2	268	203.6	5	Porifera	Demospongea	Axinellida	Cosmopolitan	2	1
3477	Circopora	216.5	203.6	1	216.5	199.6	4	Porifera	Demospongea	Axinellida	Cosmopolitan	1	1
3478	Cladocoropsis	161.2	145.5	14	216.5	145.5	21	Porifera	Demospongea	Axinellida	Cosmopolitan	14	3
3479	Coenostella	161.2	150.8	2	161.2	145.5	5	Porifera	Demospongea	Axinellida	Emigrant	2	1
3481	Dehornella	161.2	112	27	164.7	112	34	Porifera	Demospongea	Axinellida	Cosmopolitan	22	3
3483	Disjectopora	237	199.6	11	270.6	136.4	24	Porifera	Demospongea	Agelasida	Cosmopolitan	11	1
3484	Disparistromaria	155.7	112	4	155.7	112	4	Porifera	Demospongea	Axinellida	Endemic	4	2
3485	Ellipsactinia	228	145.5	15	228	136.4	17	Porifera	Demospongea	Axinellida	Cosmopolitan	7	3
3488	Hudsonella	161.2	150.8	4	171.6	150.8	5	Porifera	Demospongea	Axinellida	Immigrant	4	1
3490	Komia	318.1	306.5	6	318.1	306.5	13	Porifera	Demospongea	Axinellida	Cosmopolitan	6	1
3491	Lamellata	216.5	199.6	6	216.5	199.6	7	Porifera	Demospongea	Axinellida	Cosmopolitan	6	1
3492	Leiospongia	245	237	1	245	237	1	Porifera	Demospongea	Axinellida	Endemic	1	1
3497	Milleporidium	161.2	61.7	27	171.6	61.7	39	Porifera	Demospongea	Axinellida	Cosmopolitan	21	2
3498	Murania	125	112	2	125	112	2	Porifera	Demospongea	Axinellida	Endemic	1	1
3500	Palaeoaplysina	385.3	284.4	8	385.3	260.4	22	Rhodophyta	Rhodophyceae	Archaeolithophyllales	Cosmopolitan	7	1
3503	Pantokratoria	237	216.5	2	237	216.5	2	Porifera	Demospongea	Axinellida	Endemic	2	1
3504	Parastromatopora	161.2	150.8	11	161.2	145.5	20	Porifera	Demospongea	Axinellida	Cosmopolitan	11	1
3506	Promillepora	130	112	5	164.7	112	9	Porifera	Demospongea	Axinellida	Immigrant	5	1
3510	Shuqraia	161.2	150.8	5	164.7	145.5	11	Porifera	Demospongea	Axinellida	Cosmopolitan	5	2
3512	Sphaeractinia	155.7	150.8	5	155.7	136.4	6	Porifera	Demospongea	Axinellida	Emigrant	2	1
3513	Spongiomorpha	228	112	29	253.8	112	102	Cnidaria	Hydrozoa	Spongiomorphida	Cosmopolitan	21	1
3514	Sporadoporidium	161.2	155.7	1	161.2	155.7	1	Porifera	Demospongea	Axinellida	Endemic	1	1
3515	Steinerella	140.2	136.4	1	140.2	136.4	1	Porifera	Demospongea	Axinellida	Endemic	1	1
3518	Stromatomorpha	237	183	25	237	183	40	Cnidaria	Hydrozoa	Spongiomorphida	Cosmopolitan	17	1
3522	Stromatoporina	161.2	145.5	9	164.7	145.5	13	Porifera	Demospongea	Axinellida	Cosmopolitan	9	3
3525	Syringostromina	155.7	150.8	1	155.7	150.8	1	Porifera	Demospongea	Axinellida	Endemic	1	1
3527	Tubuliella	161.2	150.8	4	161.2	150.8	4	Porifera	Demospongea	Axinellida	Endemic	3	1
3533	Atrochaetetes	228	216.5	3	228	203.6	5	Porifera	Demospongea	Chaetetida	Emigrant	3	1
3534	Barrandeolites	428.2	416	5	428.2	416	6	Porifera	Demospongea	Chaetetida	Cosmopolitan	1	1
3535	Bauneia	216.5	150.8	2	270.6	150.8	20	Porifera	Demospongea	Chaetetida	Cosmopolitan	2	1
3536	Blastochaetetes	228	70.6	12	228	70.6	22	Porifera	Demospongea	Chaetetida	Cosmopolitan	12	2
3537	Burgundia	161.2	112	10	164.7	112	17	Porifera	Demospongea		Cosmopolitan	9	2
3540	Chaetetella	391.8	385.3	2	391.8	385.3	2	Porifera	Demospongea	Chaetetida	Endemic	2	1
3541	Chaetetes	397.5	145.5	37	452	145.5	124	Porifera	Demospongea	Chaetetida	Cosmopolitan	32	4
3543	Chaetetopsis	161.2	93.5	20	161.2	93.5	27	Porifera	Demospongea	Tabulospongida	Cosmopolitan	19	2
3544	Desmidopora	422.9	418.7	1	422.9	411.2	2	Porifera	Demospongea	Chaetetida	Emigrant	NA	NA
3545	Diplochaetetes	93.5	89.3	1	93.5	23.03	2	Porifera	Demospongea	Hadromerida	Emigrant	1	1
3557	Neuropora	171.6	150.8	22	171.6	150.8	27	Porifera	Demospongea	Axinellida	Cosmopolitan	19	3
3559	Pachytheca	426.2	391.8	6	426.2	385.3	10	Porifera	Demospongea	Chaetetida	Emigrant	2	1
3560	Pamirochaetetes	228	216.5	1	228	216.5	1	Porifera	Demospongea	Tabulospongida	Endemic	1	1
3563	Pseudochaetetes	411.2	145.5	3	428.2	145.5	4	Porifera	Demospongea	Tabulospongida	Immigrant	3	1
3564	Pseudoseptifer	155.7	150.8	1	216.5	150.8	3	Porifera	Demospongea	Chaetetida	Immigrant	1	1
3565	Ptychochaetetes	161.2	145.5	15	216.5	145.5	20	Porifera	Demospongea	Tabulospongida	Cosmopolitan	12	2
3569	Spherolichaetetes	253.8	251	1	253.8	251	1	Porifera	Demospongea	Tabulospongida	Endemic	1	1
3573	Tiverina	416	411.2	4	416	407	8	Porifera	Demospongea	Chaetetida	Emigrant	NA	NA
3577	Alpinothalamia	237	216.5	2	237	203.6	5	Porifera	Demospongea	Hadromerida	Emigrant	2	1
3586	Jablonskyia	237	228	1	237	228	1	Porifera	Demospongea	Hadromerida	Endemic	1	1
3590	Opetionella	40.4	37.2	1	40.4	37.2	1	Porifera	Demospongea		Endemic	1	1
3598	Sphaeriella	385.3	374.5	4	385.3	340	5	Porifera	Demospongea		Emigrant	4	1
3600	Stramentella	140.2	136.4	1	140.2	136.4	1	Porifera	Demospongea		Endemic	NA	NA
3616	Hyalostelia	464	318.1	55	471.8	306.5	58	Porifera	Heteractinida		Cosmopolitan	54	3
3633	Protosycon	161.2	155.7	1	161.2	155.7	1	Porifera	Calcarea		Endemic	1	1
3643	Calicia	237	216.5	5	237	216.5	5	Porifera	Calcarea	Pharetronida	Endemic	5	1
3650	Conocoelia	136.4	130	1	136.4	130	1	Porifera	Calcarea	Pharetronida	Endemic	1	1
3658	Diplostoma	136.4	130	1	136.4	130	1	Porifera	Calcarea	Pharetronida	Endemic	NA	NA
3662	Elasmocoelia	136.4	112	3	136.4	112	3	Porifera	Calcarea	Pharetronida	Endemic	1	1
3663	Elasmoierea	140.2	130	4	140.2	130	4	Porifera	Calcarea	Stellispongiida	Endemic	NA	NA
3664	Elasmostoma	167.7	112	16	270.6	48.6	21	Porifera	Calcarea	Stellispongiida	Cosmopolitan	7	4
3665	Enaulofungia	167.7	145.5	9	216.5	145.5	10	Porifera	Calcarea	Stellispongiida	Immigrant	5	3
3666	Endostoma	268	70.6	33	268	70.6	44	Porifera	Calcarea	Stellispongiida	Cosmopolitan	24	5
3667	Epitheles	155.7	145.5	3	155.7	145.5	3	Porifera	Demospongea	Agelasida	Endemic	3	1
3668	Eudea	228	145.5	10	228	145.5	12	Porifera	Calcarea	Stellispongiida	Cosmopolitan	8	2
3675	Hartmanina	237	228	1	245	228	7	Porifera	Demospongea	Agelasida	Immigrant	1	1
3677	Hodsia	216.5	203.6	4	253.8	203.6	6	Porifera	Hexactinellida		Immigrant	4	1
3679	Holocoelia	237	136.4	4	237	136.4	4	Porifera			Endemic	3	1
3681	Intratubospongia	268	265.8	1	268	251	73	Porifera	Demospongea	Agelasida	Emigrant	1	1
3683	Meandrostia	284.4	237	4	284.4	237	4	Porifera	Demospongea	Agelasida	Endemic	4	1
3686	Oculospongia	167.7	112	11	167.7	112	11	Porifera	Calcarea	Stellispongiida	Endemic	5	3
3688	Pachytilodia	93.5	89.3	2	93.5	89.3	2	Porifera	Calcarea	Pharetronida	Endemic	NA	NA
3689	Peronidella	268	83.5	55	275.6	61.7	146	Porifera	Calcarea	Stellispongiida	Cosmopolitan	42	3
3696	Porosphaera	99.6	61.7	19	161.2	61.7	21	Porifera	Calcarea	Pharetronida	Immigrant	11	5
3698	Precorynella	268	203.6	7	270.6	199.6	24	Porifera	Demospongea	Agelasida	Cosmopolitan	6	2
3700	Radicispongia	161.2	150.8	3	167.7	150.8	4	Porifera	Calcarea	Pharetronida	Immigrant	3	1
3701	Raphidonema	136.4	99.6	9	136.4	99.6	9	Porifera	Calcarea	Pharetronida	Endemic	1	1
3703	Reticulcoelia	237	228	1	237	228	1	Porifera	Calcarea	Pharetronida	Endemic	1	1
3705	Sestrostomella	237	203.6	6	237	136.4	14	Porifera	Demospongea	Agelasida	Emigrant	6	2
3709	Stellispongia	268	136.4	10	270.6	136.4	26	Porifera	Calcarea	Stellispongiida	Cosmopolitan	8	1
3711	Synopella	125	112	1	125	112	1	Porifera	Calcarea	Pharetronida	Endemic	NA	NA
3714	Trachyphlyctia	167.7	150.8	2	167.7	150.8	2	Porifera	Calcarea	Pharetronida	Endemic	2	2
3719	Tremospongia	140.2	89.3	4	140.2	89.3	4	Porifera	Calcarea	Pharetronida	Endemic	NA	NA
3726	Amblysiphonella	311.7	199.6	55	464	199.6	173	Porifera	Demospongea	Vaceletida	Cosmopolitan	32	1
3730	Annaecoelia	216.5	199.6	15	216.5	199.6	19	Porifera	Demospongea	Vaceletida	Cosmopolitan	8	1
3731	Aphrosalpinx	422.9	418.7	1	422.9	416	12	Porifera	Demospongea	Agelasida	Emigrant	1	1
3735	Battaglia	216.5	203.6	3	216.5	203.6	3	Porifera	Demospongea	Vaceletida	Endemic	2	1
3738	Celyphia	245	203.6	17	265.8	203.6	28	Porifera	Demospongea	Hadromerida	Cosmopolitan	13	1
3739	Cheilosporites	216.5	199.6	13	228	199.6	17	Porifera	Demospongea	Vaceletida	Immigrant	12	1
3740	Cinnabaria	228	199.6	6	228	199.6	19	Porifera	Demospongea	Vaceletida	Emigrant	5	1
3742	Coelocladia	311.7	251	3	311.7	251	4	Porifera	Demospongea	Epipolasida	Emigrant	1	1
3743	Colospongia	284.4	199.6	83	284.4	199.6	172	Porifera	Demospongea	Vaceletida	Cosmopolitan	56	2
3745	Cribrothalamia	216.5	203.6	2	216.5	203.6	2	Porifera	Demospongea	Vaceletida	Endemic	2	1
3746	Cryptocoelia	245	199.6	54	299	199.6	71	Porifera	Demospongea	Agelasida	Cosmopolitan	37	2
3747	Cystothalamia	268	203.6	37	275.6	203.6	79	Porifera	Demospongea	Agelasida	Cosmopolitan	25	2
3749	Deningeria	245	203.6	10	265.8	203.6	15	Porifera	Demospongea	Vaceletida	Cosmopolitan	8	1
3750	Diecithalamia	237	228	2	237	228	2	Porifera	Demospongea	Agelasida	Endemic	2	1
3751	Discosiphonella	311.7	203.6	19	311.7	203.6	92	Porifera	Demospongea	Vaceletida	Cosmopolitan	14	1
3752	Enoplocoelia	268	228	4	268	228	6	Porifera	Demospongea	Agelasida	Immigrant	3	1
3756	Girtycoelia	216.5	203.6	1	306.5	203.6	10	Porifera	Demospongea	Agelasida	Immigrant	1	1
3758	Graminospongia	268	251	3	270.6	251	13	Porifera	Demospongea	Vaceletida	Immigrant	2	1
3761	Imbricatocoelia	268	265.8	1	270.6	251	17	Porifera	Demospongea	Agelasida	Emigrant	1	1
3762	Intrasporeocoelia	268	251	2	268	251	26	Porifera	Demospongea	Agelasida	Cosmopolitan	2	1
3765	Madonia	216.5	203.6	1	216.5	203.6	1	Porifera	Demospongea	Agelasida	Endemic	1	1
3766	Muellerithalamia	161.2	155.7	1	161.2	155.7	1	Porifera	Calcarea	Lithonida	Endemic	1	1
3768	Neoguadalupia	216.5	203.6	4	253.8	203.6	7	Porifera	Demospongea	Vaceletida	Immigrant	4	1
3769	Nevadathalamia	216.5	203.6	2	216.5	203.6	18	Porifera	Demospongea	Vaceletida	Cosmopolitan	1	1
3772	Olangocoelia	245	216.5	8	245	216.5	8	Porifera	Demospongea	Agelasida	Endemic	7	2
3774	Palermocoelia	216.5	203.6	1	216.5	203.6	1	Porifera	Calcarea		Endemic	1	1
3775	Panormida	216.5	203.6	5	216.5	203.6	6	Porifera	Demospongea	Vaceletida	Cosmopolitan	4	1
3776	Paradeningeria	270.6	199.6	22	270.6	199.6	34	Porifera	Demospongea	Vaceletida	Emigrant	13	1
3778	Paravesicocaulis	237	203.6	15	237	199.6	19	Porifera	Demospongea	Hadromerida	Emigrant	15	1
3779	Paruvanella	253.8	251	1	253.8	251	1	Porifera	Calcarea		Endemic	1	1
3782	Platythalamiella	253.8	203.6	2	265.8	203.6	7	Porifera	Demospongea	Vaceletida	Cosmopolitan	2	1
3783	Polycystocoelia	228	216.5	1	268	203.6	17	Porifera	Demospongea	Vaceletida	Cosmopolitan	1	1
3786	Polysiphospongia	216.5	203.6	4	216.5	203.6	4	Porifera	Demospongea	Vaceletida	Endemic	3	1
3787	Polytholosia	237	203.6	8	268	203.6	19	Porifera	Demospongea	Vaceletida	Cosmopolitan	6	1
3790	Preverticillites	268	228	4	268	228	22	Porifera	Demospongea	Vaceletida	Cosmopolitan	3	1
3791	Pseudoamblysiphonella	228	216.5	1	268	216.5	4	Porifera	Demospongea	Vaceletida	Immigrant	1	1
3792	Pseudoguadalupia	268	265.8	3	268	260.4	15	Porifera	Demospongea	Vaceletida	Cosmopolitan	1	1
3801	Sahraja	216.5	203.6	4	216.5	203.6	7	Porifera	Demospongea	Vaceletida	Cosmopolitan	4	1
3802	Salzburgia	284.4	199.6	6	284.4	199.6	12	Porifera	Demospongea	Vaceletida	Cosmopolitan	6	1
3804	Senowbaridaryana	237	228	1	237	203.6	6	Porifera	Demospongea	Vaceletida	Emigrant	1	1
3806	Solenolmia	268	199.6	51	270.6	199.6	60	Porifera	Demospongea	Vaceletida	Cosmopolitan	48	2
3807	Sollasia	340	203.6	9	340	203.6	172	Porifera	Demospongea	Agelasida	Cosmopolitan	7	1
3809	Subascosymplegma	253.8	251	1	268	251	13	Porifera	Demospongea	Vaceletida	Immigrant	1	1
3811	Thaumastocoelia	245	237	2	275.6	199.6	12	Porifera	Demospongea	Agelasida	Cosmopolitan	2	1
3812	Tolminothalamia	237	228	1	237	228	1	Porifera	Demospongea	Agelasida	Endemic	1	1
3815	Uvothalamia	268	265.8	1	268	265.8	1	Porifera	Calcarea		Endemic	1	1
3817	Vesicocaulis	245	216.5	48	275.6	216.5	49	Porifera	Demospongea	Agelasida	Immigrant	32	1
3819	Welteria	216.5	199.6	5	268	199.6	10	Porifera	Demospongea	Vaceletida	Immigrant	5	1
3821	Zanklithalamia	203.6	199.6	1	203.6	199.6	1	Porifera	Demospongea	Vaceletida	Endemic	1	1
3823	Barroisia	161.2	99.6	18	161.2	99.6	18	Porifera	Calcarea	Sphaerocoeliida	Endemic	9	2
3824	Sphaerocoelia	155.7	150.8	1	155.7	150.8	1	Porifera	Calcarea	Sphaerocoeliida	Endemic	1	1
3826	Thalamopora	161.2	150.8	3	161.2	150.8	3	Porifera	Calcarea	Sphaerocoeliida	Endemic	3	1
3827	Ceotinella	237	216.5	13	237	216.5	14	Porifera	Demospongea	Hadromerida	Emigrant	13	2
3829	Epeudea	140.2	136.4	1	140.2	136.4	1	Porifera	Calcarea		Endemic	NA	NA
3832	Leinia	228	216.5	1	228	216.5	1	Porifera	Demospongea	Hadromerida	Endemic	1	1
3833	Oligoplagia	203.6	199.6	2	203.6	199.6	2	Porifera			Endemic	2	1
3838	Uvanella	268	199.6	40	268	199.6	63	Porifera	Demospongea	Hadromerida	Cosmopolitan	36	1
3839	Zardinia	245	216.5	13	245	203.6	16	Porifera	Demospongea	Hadromerida	Emigrant	8	1
3846	Aulodomus	155.7	150.8	1	155.7	150.8	1	Porifera	Hexactinellida	Hexactinosa	Endemic	1	1
3848	Botroclonium	93.5	89.3	2	93.5	89.3	2	Porifera	Hexactinellida	Hexactinosa	Endemic	NA	NA
3850	Caesaria	155.7	150.8	1	155.7	150.8	1	Porifera	Hexactinellida	Hexactinosa	Endemic	1	1
3853	Craticularia	189.6	145.5	32	189.6	145.5	32	Porifera	Hexactinellida	Hexactinosa	Endemic	15	2
3854	Cribrospongia	245	93.5	45	245	93.5	46	Porifera	Hexactinellida	Hexactinosa	Immigrant	23	3
3859	Erineum	155.7	150.8	3	155.7	150.8	3	Porifera	Hexactinellida	Hexactinosa	Endemic	3	1
3866	Feifelia	161.2	155.7	1	161.2	155.7	1	Porifera	Hexactinellida	Hexactinosa	Endemic	1	1
3868	Guettardiscyphia	93.5	37.2	5	93.5	37.2	5	Porifera	Hexactinellida	Hexactinosa	Endemic	3	1
3875	Leptolacis	155.7	150.8	2	155.7	150.8	2	Porifera	Hexactinellida	Hexactinosa	Endemic	2	2
3876	Leptophragma	83.5	70.6	3	83.5	70.6	3	Porifera	Hexactinellida	Hexactinosa	Endemic	3	1
3877	Linonema	161.2	150.8	4	161.2	150.8	4	Porifera	Hexactinellida	Hexactinosa	Endemic	4	2
3878	Lonsda	125	112	1	125	112	1	Porifera	Hexactinellida	Hexactinosa	Endemic	NA	NA
3882	Multiloqua	155.7	150.8	1	155.7	150.8	1	Porifera	Hexactinellida	Hexactinosa	Endemic	1	1
3888	Pachyascus	155.7	150.8	2	155.7	150.8	2	Porifera	Hexactinellida	Hexactinosa	Endemic	2	1
3890	Paracraticularia	161.2	150.8	5	161.2	150.8	5	Porifera	Hexactinellida	Hexactinosa	Endemic	3	2
3894	Placochlaenia	155.7	150.8	1	155.7	150.8	1	Porifera	Hexactinellida	Hexactinosa	Endemic	1	1
3899	Pleurostoma	40.4	37.2	3	61.7	37.2	13	Porifera	Hexactinellida	Hexactinosa	Immigrant	NA	NA
3906	Porospongia	161.2	150.8	8	161.2	150.8	8	Porifera	Hexactinellida	Hexactinosa	Endemic	7	2
3910	Psephosyllogus	161.2	155.7	1	161.2	155.7	1	Porifera	Hexactinellida	Hexactinosa	Endemic	1	1
3915	Pycnocalyptra	155.7	150.8	2	155.7	150.8	2	Porifera	Hexactinellida	Hexactinosa	Endemic	2	2
3917	Ramispongia	161.2	150.8	10	161.2	150.8	10	Porifera	Hexactinellida	Hexactinosa	Endemic	10	2
3919	Rhogostomium	155.7	150.8	1	155.7	150.8	1	Porifera	Hexactinellida	Hexactinosa	Endemic	1	1
3925	Sphenaulax	189.6	150.8	10	189.6	150.8	10	Porifera	Hexactinellida	Hexactinosa	Endemic	8	2
3926	Stauroderma	161.2	150.8	21	161.2	150.8	21	Porifera	Hexactinellida	Hexactinosa	Endemic	17	2
3936	Verrucocoelia	161.2	150.8	6	189.6	150.8	7	Porifera	Hexactinellida	Hexactinosa	Immigrant	3	1
3948	Becksia	85.8	83.5	2	85.8	83.5	2	Porifera	Hexactinellida	Lychniscosa	Endemic	1	1
3951	Callicylix	40.4	37.2	4	40.4	37.2	4	Porifera	Hexactinellida	Lychniscosa	Endemic	4	2
3952	Callodictyon	93.5	85.8	2	93.5	85.8	2	Porifera	Hexactinellida	Lychniscosa	Endemic	NA	NA
3956	Camerospongia	155.7	150.8	1	155.7	150.8	1	Porifera	Hexactinellida	Lychniscosa	Endemic	1	1
3957	Cavispongia	155.7	150.8	2	155.7	150.8	2	Porifera	Hexactinellida	Lychniscosa	Endemic	2	2
3961	Coeloptychium	85.8	70.6	3	85.8	70.6	3	Porifera	Hexactinellida	Lychniscosa	Endemic	2	2
3963	Coscinaulus	155.7	150.8	1	155.7	150.8	1	Porifera	Hexactinellida	Lychniscosa	Endemic	1	1
3964	Coscinopora	89.3	83.5	3	89.3	83.5	3	Porifera	Hexactinellida	Lychniscosa	Endemic	1	1
3966	Cypellia	161.2	150.8	37	161.2	150.8	37	Porifera	Hexactinellida	Lychniscosa	Endemic	20	2
3967	Cystispongia	93.5	89.3	2	93.5	89.3	2	Porifera	Hexactinellida	Lychniscosa	Endemic	NA	NA
3969	Desmoderma	155.7	150.8	2	155.7	150.8	2	Porifera	Hexactinellida	Lychniscosa	Endemic	2	1
3970	Diplodictyon	93.5	89.3	2	93.5	89.3	2	Porifera	Hexactinellida	Lychniscosa	Endemic	NA	NA
3982	Lepidospongia	83.5	70.6	1	83.5	70.6	1	Porifera	Hexactinellida	Lychniscosa	Endemic	1	1
3984	Lychniscaulus	161.2	150.8	3	161.2	150.8	3	Porifera	Hexactinellida	Lychniscosa	Endemic	3	1
3999	Pachyteichisma	161.2	150.8	22	161.2	150.8	22	Porifera	Hexactinellida	Lychniscosa	Endemic	12	2
4000	Phanerochiderma	161.2	155.7	1	161.2	155.7	1	Porifera	Hexactinellida	Lychniscosa	Endemic	1	1
4001	Phlyctaenium	155.7	150.8	1	155.7	150.8	1	Porifera	Hexactinellida	Lychniscosa	Endemic	1	1
4002	Placotelia	161.2	150.8	6	161.2	150.8	6	Porifera	Hexactinellida	Lychniscosa	Endemic	5	2
4007	Plocoscyphia	161.2	83.5	9	253.8	83.5	10	Porifera	Hexactinellida	Lychniscosa	Immigrant	4	3
4009	Polygonatium	155.7	150.8	2	155.7	150.8	2	Porifera	Hexactinellida	Hexactinosa	Endemic	2	1
4011	Porocypellia	161.2	150.8	3	161.2	150.8	3	Porifera	Hexactinellida	Lychniscosa	Endemic	3	2
4023	Sporadoscinia	89.3	85.8	1	89.3	85.8	1	Porifera	Hexactinellida	Lychniscosa	Endemic	NA	NA
4027	Tremabolites	89.3	85.8	1	89.3	85.8	1	Porifera	Hexactinellida	Lychniscosa	Endemic	NA	NA
4029	Trochobolus	161.2	150.8	30	161.2	150.8	30	Porifera	Hexactinellida	Lychniscosa	Endemic	14	2
4030	Ventriculites	99.6	61.7	7	99.6	48.6	8	Porifera	Hexactinellida	Lychniscosa	Emigrant	7	3
4033	Sporadopyle	161.2	150.8	18	167.7	150.8	19	Porifera	Hexactinellida	Lychniscosa	Immigrant	10	2
4063	Pyritonema	488.3	478.6	1	488.3	478.6	1	Porifera	Hexactinellida	Lyssacinosa	Endemic	1	1
4067	Stauractinella	161.2	155.7	3	161.2	155.7	3	Porifera	Hexactinellida	Lyssacinosa	Endemic	3	1
4143	Stereodictyum	340	333	1	340	270.6	10	Porifera	Hexactinellida	Reticulosa	Emigrant	1	1
4157	Pattersonia	268	265.8	2	452	265.8	4	Porifera	Hexactinellida	Amphidiscosa	Immigrant	1	1
4161	Stioderma	318.1	306.5	2	318.1	260.4	14	Porifera	Hexactinellida	Lyssacinosa	Cosmopolitan	1	1
4172	Baccispongia	161.2	155.7	2	161.2	155.7	2	Porifera	Hexactinellida		Endemic	1	1
4559	Archaeoconularia	478.6	471.8	1	478.6	471.8	1	Cnidaria	Scyphozoa		Endemic	NA	NA
4568	Conularia	464	416	6	478.6	265.8	100	Cnidaria	Scyphozoa		Cosmopolitan	4	3
4573	Eoconularia	478.6	471.8	2	478.6	471.8	2	Cnidaria	Scyphozoa		Endemic	2	1
4574	Exoconularia	450	445.6	1	450	445.6	1	Cnidaria	Scyphozoa		Endemic	1	1
4591	Sphenothallus	348	340	1	542	340	9	Cnidaria	Scyphozoa		Immigrant	1	1
4610	Eisenackiella	85.8	83.5	1	85.8	83.5	1	Cnidaria	Hydrozoa	Hydroida	Endemic	NA	NA
4639	Axopora	245	33.9	3	245	33.9	3	Cnidaria	Hydrozoa	Milleporina	Endemic	1	1
4642	Heterastridium	228	203.6	6	268	199.6	33	Cnidaria	Hydrozoa	Milleporina	Cosmopolitan	6	1
4650	Congregopora	65.5	61.7	1	65.5	61.7	1	Cnidaria	Hydrozoa	Stylasterina	Endemic	1	1
4658	Cassianastraea	245	216.5	7	245	203.6	11	Cnidaria	Hydrozoa	Lemniscaterina	Cosmopolitan	7	2
4662	Parkeria	112	93.5	7	112	93.5	7	Cnidaria	Hydrozoa	Sphaeractinida	Endemic	2	2
4757	Parapolytremacis	93.5	28.4	10	93.5	23.03	12	Cnidaria	Anthozoa	Coenothecalia	Emigrant	7	2
4758	Polytremacis	130	55.8	28	161.2	55.8	47	Cnidaria	Anthozoa	Helioporacea	Cosmopolitan	18	2
4760	Pseudopolytremacis	130	85.8	16	130	85.8	18	Cnidaria	Anthozoa	Coenothecalia	Cosmopolitan	15	4
4764	Coptocampylodon	203.6	199.6	1	203.6	199.6	1	Cnidaria	Anthozoa	Gorgonacea	Endemic	1	1
4768	Krimella	70.6	65.5	1	70.6	65.5	1	Cnidaria	Anthozoa	Gorgonacea	Endemic	NA	NA
4770	Moltkia	99.6	61.7	15	99.6	61.7	17	Cnidaria	Anthozoa	Gorgonacea	Emigrant	10	3
4779	Graphularia	70.6	33.9	20	70.6	23.03	26	Cnidaria	Anthozoa		Cosmopolitan	8	3
4801	Alveolites	428.2	265.8	148	436	265.8	319	Cnidaria	Anthozoa	Favositida	Cosmopolitan	102	4
4808	Armalites	397.5	391.8	1	397.5	391.8	1	Cnidaria	Anthozoa	Auloporida	Endemic	1	1
4811	Aulocystella	428.2	345.3	2	428.2	345.3	2	Cnidaria	Anthozoa	Auloporida	Endemic	2	2
4812	Aulocystis	416	374.5	9	422.9	374.5	128	Cnidaria	Anthozoa	Auloporida	Cosmopolitan	3	1
4814	Aulopora	428.2	306.5	62	457	306.5	168	Cnidaria	Anthozoa	Auloporida	Cosmopolitan	37	4
4816	Aulostegites	385.3	374.5	1	397.5	374.5	10	Cnidaria	Anthozoa	Auloporida	Immigrant	1	1
4819	Axuolites	422.9	391.8	2	422.9	391.8	6	Cnidaria	Anthozoa	Favositida	Cosmopolitan	2	1
4832	Caliapora	411.2	385.3	24	416	385.3	60	Cnidaria	Anthozoa	Favositida	Cosmopolitan	21	2
4835	Catenipora	443.7	422.9	13	457	418.7	131	Cnidaria	Anthozoa	Heliolitida	Cosmopolitan	8	2
4837	Chia	391.8	385.3	1	391.8	385.3	1	Cnidaria	Anthozoa	Auloporida	Endemic	NA	NA
4839	Cladochonus	374.5	311.7	17	416	275.6	155	Cnidaria	Anthozoa	Auloporida	Cosmopolitan	5	1
4840	Cladopora	428.2	374.5	29	428.2	260.4	172	Cnidaria	Anthozoa	Favositida	Cosmopolitan	12	3
4843	Coenites	436	374.5	45	436	348	121	Cnidaria	Anthozoa	Favositida	Cosmopolitan	30	3
4848	Cosmiolithus	436	428.2	1	436	428.2	1	Cnidaria	Anthozoa	Heliolitida	Endemic	1	1
4849	Crassialveolites	407	374.5	18	411.2	374.5	72	Cnidaria	Anthozoa	Favositida	Cosmopolitan	14	2
4854	Cystihalysites	428.2	418.7	15	436	416	40	Cnidaria	Anthozoa	Heliolitida	Cosmopolitan	9	1
4860	Derivatolites	428.2	422.9	2	428.2	418.7	4	Cnidaria	Anthozoa	Heliolitida	Emigrant	1	1
4864	Diploepora	428.2	421.3	4	428.2	421.3	5	Cnidaria	Anthozoa	Heliolitida	Immigrant	4	2
4868	Echyropora	411.2	407	1	422.9	397.5	10	Cnidaria	Anthozoa	Favositida	Cosmopolitan	1	1
4870	Emmonsia	348	333	4	416	333	54	Cnidaria	Anthozoa	Favositida	Immigrant	4	2
4880	Favosites	443.7	340	257	450	270.6	1052	Cnidaria	Anthozoa	Favositida	Cosmopolitan	99	6
4890	Gracilopora	411.2	385.3	12	411.2	385.3	17	Cnidaria	Anthozoa	Favositida	Cosmopolitan	10	1
4897	Halysites	443.7	418.7	75	453.5	411.2	235	Cnidaria	Anthozoa	Heliolitida	Cosmopolitan	40	3
4902	Heliolites	450	374.5	138	450	374.5	370	Cnidaria	Anthozoa	Heliolitida	Cosmopolitan	73	5
4903	Helioplasma	411.2	407	1	418.7	407	10	Cnidaria	Anthozoa	Heliolitida	Immigrant	1	1
4904	Helioplasmolites	426.2	422.9	1	436	411.2	9	Cnidaria	Anthozoa	Heliolitida	Cosmopolitan	NA	NA
4908	Hillaepora	391.8	374.5	5	422.9	374.5	7	Cnidaria	Anthozoa	Favositida	Immigrant	5	2
4910	Hyostragulum	411.2	407	1	411.2	407	1	Cnidaria	Anthozoa	Favositida	Endemic	1	1
4927	Laceripora	422.9	418.7	5	422.9	418.7	5	Cnidaria	Anthozoa	Sarcinulida	Endemic	2	1
4937	Mastopora	391.8	385.3	1	391.8	385.3	2	Cnidaria	Anthozoa	Auloporida	Cosmopolitan	1	1
4941	Mesofavosites	443.7	416	13	450	411.2	81	Cnidaria	Anthozoa	Favositida	Cosmopolitan	3	1
4943	Mesosolenia	418.7	416	4	436	416	20	Cnidaria	Anthozoa	Favositida	Immigrant	NA	NA
4944	Michelinia	359.2	251	36	407	251	71	Cnidaria	Anthozoa	Favositida	Cosmopolitan	26	3
4949	Multisolenia	428.2	422.9	3	439	418.7	46	Cnidaria	Anthozoa	Favositida	Cosmopolitan	3	1
4950	Multithecopora	311.7	303.9	2	436	265.8	30	Cnidaria	Anthozoa	Auloporida	Cosmopolitan	2	1
4951	Natalophyllum	391.8	374.5	7	397.5	374.5	10	Cnidaria	Anthozoa	Favositida	Immigrant	7	1
4954	Neomultithecopora	359.2	306.5	4	359.2	280	14	Cnidaria	Anthozoa	Auloporida	Emigrant	3	2
4962	Oculipora	416	411.2	1	416	397.5	8	Cnidaria	Anthozoa	Favositida	Emigrant	1	1
4967	Pachyfavosites	416	374.5	29	422.9	374.5	82	Cnidaria	Anthozoa	Favositida	Cosmopolitan	15	3
4968	Pachyhelioplasma	418.7	416	1	418.7	416	1	Cnidaria	Anthozoa	Heliolitida	Endemic	NA	NA
4969	Pachylites	422.9	421.3	1	422.9	421.3	1	Cnidaria	Anthozoa	Favositida	Endemic	1	1
4971	Pachypora	428.2	422.9	2	428.2	385.3	10	Cnidaria	Anthozoa	Favositida	Emigrant	1	1
4975	Palaeacis	359.2	340	4	359.2	333	21	Cnidaria	Anthozoa	Favositida	Cosmopolitan	2	1
4976	Palaeocorolites	411.2	407	1	411.2	407	1	Cnidaria	Anthozoa	Sarcinulida	Endemic	1	1
4980	Paleofavosites	443.7	418.7	8	453.5	411.2	98	Cnidaria	Anthozoa	Favositida	Cosmopolitan	2	1
4983	Parastriatopora	428.2	411.2	18	450	397.5	57	Cnidaria	Anthozoa	Favositida	Cosmopolitan	4	3
4987	Petridictyum	407	397.5	3	407	397.5	3	Cnidaria	Anthozoa	Favositida	Endemic	NA	NA
4990	Planalveolites	436	418.7	9	436	418.7	10	Cnidaria	Anthozoa	Favositida	Immigrant	8	3
4991	Planocoenites	426.2	385.3	2	426.2	385.3	6	Cnidaria	Anthozoa	Favositida	Cosmopolitan	1	1
4993	Plasmopora	436	418.7	23	453.5	411.2	49	Cnidaria	Anthozoa	Heliolitida	Cosmopolitan	9	2
4994	Plasmoporella	450	443.7	1	450	422.9	25	Cnidaria	Anthozoa	Heliolitida	Emigrant	1	1
4995	Platyaxum	411.2	385.3	28	411.2	385.3	32	Cnidaria	Anthozoa	Favositida	Cosmopolitan	18	3
4996	Pleurodictyum	411.2	340	27	428.2	340	134	Cnidaria	Anthozoa	Favositida	Cosmopolitan	10	4
4997	Pleurosiphonella	359.2	340	2	359.2	318.1	14	Cnidaria	Anthozoa	Auloporida	Emigrant	1	1
4998	Plexituba	385.3	374.5	9	391.8	374.5	10	Cnidaria	Anthozoa	Auloporida	Immigrant	1	1
5000	Podollites	428.2	422.9	1	428.2	418.7	14	Cnidaria	Anthozoa	Heliolitida	Emigrant	1	1
5003	Procteria	397.5	391.8	1	397.5	391.8	1	Cnidaria	Anthozoa	Favositida	Endemic	1	1
5005	Propora	450	418.7	14	450	391.8	56	Cnidaria	Anthozoa	Heliolitida	Cosmopolitan	8	1
5013	Pseudofavosites	318.1	311.7	1	318.1	265.8	9	Cnidaria	Anthozoa	Favositida	Emigrant	1	1
5020	Remesia	397.5	385.3	7	397.5	385.3	10	Cnidaria	Anthozoa	Auloporida	Cosmopolitan	4	2
5025	Riphaeolites	418.7	397.5	28	436	397.5	39	Cnidaria	Anthozoa	Favositida	Cosmopolitan	11	2
5026	Roemeria	436	385.3	6	436	385.3	6	Cnidaria	Anthozoa	Auloporida	Endemic	5	2
5027	Roemeripora	391.8	345.3	4	416	294.6	36	Cnidaria	Anthozoa	Auloporida	Cosmopolitan	3	1
5028	Roemerolites	397.5	385.3	6	397.5	294.6	14	Cnidaria	Anthozoa	Auloporida	Cosmopolitan	6	2
5029	Romingeria	428.2	426.2	1	436	391.8	16	Cnidaria	Anthozoa	Auloporida	Cosmopolitan	1	1
5031	Rudakites	411.2	407	3	416	385.3	6	Cnidaria	Anthozoa	Favositida	Cosmopolitan	3	1
5037	Sarcinula	445.6	443.7	1	450	443.7	3	Cnidaria	Anthozoa	Sarcinulida	Cosmopolitan	1	1
5041	Scoliopora	411.2	374.5	41	411.2	374.5	72	Cnidaria	Anthozoa	Favositida	Cosmopolitan	36	2
5047	Sinopora	450	443.7	1	450	260.4	12	Cnidaria	Anthozoa	Auloporida	Emigrant	1	1
5055	Spongioalveolites	407	385.3	7	407	385.3	7	Cnidaria	Anthozoa	Favositida	Endemic	7	1
5057	Squameoalveolites	407	385.3	14	407	385.3	15	Cnidaria	Anthozoa	Favositida	Emigrant	11	2
5058	Squameofavosites	422.9	391.8	42	428.2	385.3	165	Cnidaria	Anthozoa	Favositida	Cosmopolitan	27	2
5062	Stelliporella	428.2	418.7	14	450	418.7	29	Cnidaria	Anthozoa	Heliolitida	Cosmopolitan	4	1
5064	Striatopora	428.2	374.5	15	436	340	65	Cnidaria	Anthozoa	Favositida	Cosmopolitan	10	1
5065	Striatoporella	416	411.2	2	416	385.3	3	Cnidaria	Anthozoa	Favositida	Emigrant	NA	NA
5067	Subalveolitella	422.9	418.7	2	422.9	418.7	2	Cnidaria	Anthozoa	Favositida	Endemic	NA	NA
5068	Subalveolites	428.2	385.3	9	436	385.3	38	Cnidaria	Anthozoa	Favositida	Cosmopolitan	5	2
5070	Sutherlandia	359.2	333	4	359.2	318.1	6	Cnidaria	Anthozoa	Favositida	Emigrant	1	1
5073	Syringoheliolites	422.9	418.7	6	422.9	418.7	6	Cnidaria	Anthozoa	Heliolitida	Endemic	3	1
5074	Syringolites	428.2	422.9	1	428.2	411.2	3	Cnidaria	Anthozoa	Favositida	Emigrant	NA	NA
5075	Syringopora	436	294.6	130	450	280	389	Cnidaria	Anthozoa	Auloporida	Cosmopolitan	80	5
5076	Syringoporella	385.3	374.5	2	439	374.5	11	Cnidaria	Anthozoa	Auloporida	Immigrant	2	1
5085	Tetraporinus	397.5	391.8	1	450	270.6	21	Cnidaria	Anthozoa	Auloporida	Cosmopolitan	1	1
5086	Thamnopora	436	374.5	161	436	275.6	428	Cnidaria	Anthozoa	Favositida	Cosmopolitan	105	4
5088	Thamnoptychia	416	411.2	3	416	270.6	46	Cnidaria	Anthozoa	Favositida	Emigrant	NA	NA
5089	Thaumatolites	428.2	422.9	2	428.2	422.9	2	Cnidaria	Anthozoa	Heliolitida	Endemic	1	1
5090	Thecia	436	418.7	41	450	418.7	46	Cnidaria	Anthozoa	Sarcinulida	Cosmopolitan	16	4
5092	Thecostegites	385.3	374.5	5	422.9	374.5	14	Cnidaria	Anthozoa	Auloporida	Immigrant	2	1
5115	Acanthophyllum	416	268	64	418.7	268	117	Cnidaria	Anthozoa	Stauriida	Cosmopolitan	46	5
5117	Acervularia	428.2	418.7	35	428.2	418.7	35	Cnidaria	Anthozoa	Stauriida	Endemic	18	4
5118	Acinophyllum	407	397.5	4	407	374.5	25	Cnidaria	Anthozoa	Stauriida	Emigrant	4	3
5119	Acmophyllum	418.7	416	2	418.7	416	2	Cnidaria	Anthozoa	Stauriida	Endemic	NA	NA
5122	Actinocyathus	326.4	318.1	1	326.4	318.1	1	Cnidaria	Anthozoa	Stauriida	Endemic	1	1
5132	Alaiophyllum	391.8	374.5	7	391.8	374.5	10	Cnidaria	Anthozoa	Stauriida	Cosmopolitan	7	1
5136	Allotropiophyllum	359.2	340	8	359.2	268	19	Cnidaria	Anthozoa	Stauriida	Emigrant	7	1
5140	Amandophyllum	311.7	306.5	1	311.7	306.5	2	Cnidaria	Anthozoa	Stauriida	Immigrant	1	1
5143	Amplexizaphrentis	359.2	318.1	3	359.2	303.9	71	Cnidaria	Anthozoa	Stauriida	Cosmopolitan	3	2
5144	Amplexocarinia	397.5	306.5	11	397.5	265.8	26	Cnidaria	Anthozoa	Stauriida	Cosmopolitan	11	2
5146	Amplexus	397.5	333	34	428.2	270.6	79	Cnidaria	Anthozoa	Stauriida	Cosmopolitan	22	3
5164	Aphyllum	428.2	407	13	439	385.3	41	Cnidaria	Anthozoa	Cystiphyllida	Cosmopolitan	2	1
5166	Arachniophyllum	348	340	1	348	340	1	Cnidaria	Anthozoa	Stauriida	Endemic	1	1
5169	Arachnophyllum	428.2	421.3	5	443.7	421.3	13	Cnidaria	Anthozoa	Stauriida	Immigrant	3	1
5174	Arctophyllum	303.9	299	1	306.5	299	2	Cnidaria	Anthozoa	Stauriida	Immigrant	NA	NA
5175	Argutastrea	397.5	385.3	8	397.5	374.5	26	Cnidaria	Anthozoa	Stauriida	Cosmopolitan	6	1
5176	Aristophyllum	385.3	374.5	1	397.5	374.5	3	Cnidaria	Anthozoa	Stauriida	Immigrant	NA	NA
5185	Astrictophyllum	411.2	391.8	4	411.2	391.8	4	Cnidaria	Anthozoa	Stauriida	Endemic	4	1
5188	Aulina	326.4	318.1	1	326.4	318.1	1	Cnidaria	Anthozoa	Stauriida	Endemic	1	1
5189	Auloclisia	340	333	3	340	333	4	Cnidaria	Anthozoa	Stauriida	Cosmopolitan	3	2
5190	Aulokoninckophyllum	340	333	1	340	333	3	Cnidaria	Anthozoa	Stauriida	Cosmopolitan	1	1
5191	Aulophyllum	348	318.1	3	348	280	5	Cnidaria	Anthozoa	Stauriida	Emigrant	3	2
5194	Australophyllum	416	385.3	5	422.9	385.3	23	Cnidaria	Anthozoa	Stauriida	Cosmopolitan	2	1
5200	Axolithophyllum	311.7	306.5	1	311.7	294.6	2	Cnidaria	Anthozoa	Stauriida	Emigrant	1	1
5201	Axophyllum	348	306.5	16	348	299	23	Cnidaria	Anthozoa	Stauriida	Cosmopolitan	12	3
5203	Barrandeophyllum	416	385.3	7	416	385.3	15	Cnidaria	Anthozoa	Stauriida	Cosmopolitan	3	2
5218	Bifossularia	359.2	345.3	1	359.2	345.3	1	Cnidaria	Anthozoa	Stauriida	Endemic	1	1
5224	Bodophyllum	445.6	439	13	450	439	16	Cnidaria	Anthozoa	Stauriida	Immigrant	11	1
5228	Borelasma	443.7	439	1	445.6	428.2	4	Cnidaria	Anthozoa	Stauriida	Cosmopolitan	1	1
5234	Bradyphyllum	311.7	306.5	3	333	265.8	24	Cnidaria	Anthozoa	Stauriida	Cosmopolitan	2	2
5235	Breviphrentis	391.8	385.3	1	416	385.3	16	Cnidaria	Anthozoa	Stauriida	Immigrant	1	1
5242	Calceola	397.5	385.3	12	416	385.3	37	Cnidaria	Anthozoa	Cystiphyllida	Cosmopolitan	10	4
5244	Calmiussiphyllum	359.2	345.3	1	359.2	345.3	1	Cnidaria	Anthozoa	Stauriida	Endemic	NA	NA
5246	Calophyllum	340	270.6	3	340	260.4	14	Cnidaria	Anthozoa	Stauriida	Cosmopolitan	3	2
5247	Calostylis	436	422.9	3	471.8	418.7	8	Cnidaria	Anthozoa	Stauriida	Cosmopolitan	1	1
5248	Campophyllum	374.5	359.2	2	374.5	359.2	5	Cnidaria	Anthozoa	Stauriida	Cosmopolitan	NA	NA
5249	Camurophyllum	411.2	407	2	411.2	407	2	Cnidaria	Anthozoa	Stauriida	Endemic	NA	NA
5252	Caninia	359.2	306.5	63	391.8	275.6	121	Cnidaria	Anthozoa	Stauriida	Cosmopolitan	40	4
5253	Caninophyllum	359.2	333	34	359.2	275.6	44	Cnidaria	Anthozoa	Stauriida	Cosmopolitan	27	3
5260	Carinthiaphyllum	284.4	275.6	1	299	265.8	4	Cnidaria	Anthozoa	Stauriida	Cosmopolitan	1	1
5263	Carruthersella	348	340	4	348	340	4	Cnidaria	Anthozoa	Stauriida	Endemic	4	2
5264	Catactotoechus	385.3	374.5	1	391.8	374.5	5	Cnidaria	Anthozoa	Stauriida	Immigrant	NA	NA
5268	Ceratophyllum	407	385.3	5	407	385.3	7	Cnidaria	Anthozoa	Stauriida	Emigrant	4	3
5270	Ceriocysta	411.2	407	3	411.2	407	3	Cnidaria	Anthozoa	Cystiphyllida	Endemic	3	1
5274	Chalcidophyllum	397.5	391.8	2	416	391.8	11	Cnidaria	Anthozoa	Stauriida	Immigrant	2	1
5276	Charactophyllum	391.8	374.5	2	407	374.5	16	Cnidaria	Anthozoa	Stauriida	Cosmopolitan	2	2
5281	Chlamydophyllum	416	391.8	3	422.9	391.8	7	Cnidaria	Anthozoa	Stauriida	Immigrant	3	1
5289	Circophyllum	422.9	416	2	422.9	416	5	Cnidaria	Anthozoa	Stauriida	Cosmopolitan	NA	NA
5293	Claviphyllum	333	318.1	3	333	318.1	3	Cnidaria	Anthozoa	Stauriida	Endemic	1	1
5295	Clisiophyllum	436	318.1	17	436	280	20	Cnidaria	Anthozoa	Stauriida	Emigrant	15	3
5301	Columnaria	411.2	385.3	5	459	385.3	29	Cnidaria	Anthozoa	Stauriida	Immigrant	1	1
5305	Combophyllum	407	397.5	2	407	397.5	2	Cnidaria	Anthozoa	Stauriida	Endemic	1	1
5314	Corwenia	348	333	2	348	333	2	Cnidaria	Anthozoa	Stauriida	Endemic	2	1
5315	Cosjuvia	385.3	374.5	1	385.3	374.5	1	Cnidaria	Anthozoa		Endemic	NA	NA
5321	Cravenia	359.2	340	5	359.2	340	5	Cnidaria	Anthozoa	Stauriida	Endemic	3	2
5333	Cyathaxonia	359.2	275.6	27	428.2	270.6	67	Cnidaria	Anthozoa	Stauriida	Cosmopolitan	13	3
5334	Cyathoclisia	359.2	340	22	374.5	340	24	Cnidaria	Anthozoa	Stauriida	Cosmopolitan	15	2
5336	Cyathopaedium	397.5	391.8	1	411.2	385.3	5	Cnidaria	Anthozoa	Stauriida	Cosmopolitan	1	1
5337	Cyathophylloides	428.2	422.9	1	452	422.9	10	Cnidaria	Anthozoa	Stauriida	Immigrant	NA	NA
5338	Cyathophyllum	436	385.3	19	450	385.3	41	Cnidaria	Anthozoa	Stauriida	Cosmopolitan	13	2
5340	Cymatelasma	426.2	422.9	1	426.2	418.7	2	Cnidaria	Anthozoa	Stauriida	Emigrant	NA	NA
5344	Cystihexagonaria	385.3	374.5	1	385.3	374.5	3	Cnidaria	Anthozoa		Cosmopolitan	NA	NA
5349	Cystiphyllum	436	407	29	439	374.5	113	Cnidaria	Anthozoa	Cystiphyllida	Cosmopolitan	11	2
5365	Dendrostella	411.2	385.3	8	422.9	374.5	35	Cnidaria	Anthozoa	Stauriida	Cosmopolitan	7	2
5369	Dentilasma	428.2	422.9	1	450	422.9	14	Cnidaria	Anthozoa	Stauriida	Immigrant	NA	NA
5374	Dibunophyllum	348	318.1	27	348	294.6	70	Cnidaria	Anthozoa	Stauriida	Cosmopolitan	17	3
5378	Digonophyllum	397.5	385.3	5	407	385.3	20	Cnidaria	Anthozoa	Cystiphyllida	Cosmopolitan	2	2
5381	Dinophyllum	436	422.9	3	443.7	422.9	17	Cnidaria	Anthozoa	Stauriida	Cosmopolitan	1	1
5383	Diphyphyllum	359.2	318.1	11	450	280	23	Cnidaria	Anthozoa	Stauriida	Cosmopolitan	8	2
5387	Disphyllia	391.8	385.3	4	391.8	385.3	4	Cnidaria	Anthozoa	Stauriida	Endemic	NA	NA
5388	Disphyllum	397.5	374.5	48	428.2	374.5	148	Cnidaria	Anthozoa	Stauriida	Cosmopolitan	29	5
5391	Dohmophyllum	397.5	385.3	8	416	385.3	29	Cnidaria	Anthozoa	Stauriida	Cosmopolitan	7	2
5392	Dokophyllum	428.2	422.9	2	436	422.9	4	Cnidaria	Anthozoa	Stauriida	Immigrant	2	1
5395	Dorlodotia	340	333	1	340	311.7	4	Cnidaria	Anthozoa	Stauriida	Emigrant	1	1
5396	Drewerelasma	348	340	2	359.2	340	3	Cnidaria	Anthozoa		Immigrant	NA	NA
5400	Duplocarinia	311.7	306.5	1	311.7	265.8	2	Cnidaria	Anthozoa		Emigrant	1	1
5408	Edaphophyllum	407	397.5	1	407	391.8	6	Cnidaria	Anthozoa	Cystiphyllida	Emigrant	1	1
5411	Ellesmerelasma	391.8	385.3	1	391.8	385.3	1	Cnidaria	Anthozoa		Endemic	NA	NA
5413	Embolophyllum	397.5	391.8	3	418.7	385.3	21	Cnidaria	Anthozoa	Stauriida	Cosmopolitan	3	1
5415	Enallophrentis	397.5	391.8	1	416	391.8	2	Cnidaria	Anthozoa		Immigrant	1	1
5417	Endophyllum	418.7	385.3	6	422.9	374.5	23	Cnidaria	Anthozoa	Stauriida	Cosmopolitan	2	2
5420	Entelophyllum	428.2	411.2	18	450	407	56	Cnidaria	Anthozoa	Stauriida	Cosmopolitan	7	2
5421	Enterolasma	411.2	397.5	3	436	397.5	48	Cnidaria	Anthozoa	Stauriida	Immigrant	2	1
5431	Exilifrons	407	397.5	1	407	385.3	3	Cnidaria	Anthozoa	Stauriida	Emigrant	NA	NA
5439	Fasciculophyllum	359.2	333	80	359.2	333	81	Cnidaria	Anthozoa	Stauriida	Cosmopolitan	37	3
5440	Fasciphyllum	416	385.3	12	418.7	385.3	32	Cnidaria	Anthozoa	Stauriida	Cosmopolitan	7	2
5445	Fletcheria	426.2	422.9	1	460.9	385.3	20	Cnidaria	Anthozoa	Cystiphyllida	Cosmopolitan	NA	NA
5448	Frechastrea	391.8	374.5	5	391.8	374.5	6	Cnidaria	Anthozoa		Immigrant	4	1
5452	Gangamophyllum	326.4	318.1	1	326.4	318.1	1	Cnidaria	Anthozoa	Stauriida	Endemic	1	1
5453	Gaofengophyllum	391.8	385.3	1	391.8	385.3	1	Cnidaria	Anthozoa		Endemic	NA	NA
5461	Goniophyllum	436	422.9	3	436	422.9	5	Cnidaria	Anthozoa	Cystiphyllida	Cosmopolitan	2	1
5466	Grewingkia	445.6	439	2	459	428.2	143	Cnidaria	Anthozoa	Stauriida	Cosmopolitan	1	1
5468	Grypophyllum	407	385.3	28	411.2	374.5	56	Cnidaria	Anthozoa	Stauriida	Cosmopolitan	19	3
5479	Hankaxis	385.3	374.5	1	385.3	374.5	3	Cnidaria	Anthozoa	Stauriida	Cosmopolitan	1	1
5480	Haplolasma	391.8	333	5	391.8	333	6	Cnidaria	Anthozoa	Stauriida	Emigrant	5	2
5481	Haplothecia	391.8	385.3	6	391.8	374.5	7	Cnidaria	Anthozoa	Stauriida	Emigrant	6	1
5482	Hapsiphyllum	407	397.5	1	407	275.6	23	Cnidaria	Anthozoa	Stauriida	Emigrant	1	1
5488	Helicelasma	450	439	3	450	439	9	Cnidaria	Anthozoa	Stauriida	Immigrant	2	1
5489	Heliophyllum	416	385.3	11	416	374.5	127	Cnidaria	Anthozoa	Stauriida	Cosmopolitan	10	3
5490	Helminthidium	426.2	421.3	2	426.2	421.3	2	Cnidaria	Anthozoa	Stauriida	Endemic	1	1
5499	Heterophrentis	391.8	385.3	3	407	385.3	91	Cnidaria	Anthozoa	Stauriida	Immigrant	1	1
5501	Hexagonaria	407	374.5	23	416	374.5	131	Cnidaria	Anthozoa	Stauriida	Cosmopolitan	14	2
5502	Hexalasma	284.4	275.6	3	284.4	265.8	4	Cnidaria	Anthozoa	Stauriida	Emigrant	2	2
5509	Holmophyllum	418.7	416	3	436	407	37	Cnidaria	Anthozoa	Cystiphyllida	Cosmopolitan	1	1
5510	Holophragma	436	428.2	1	450	428.2	4	Cnidaria	Anthozoa	Stauriida	Immigrant	1	1
5528	Iowaphyllum	411.2	407	1	416	374.5	12	Cnidaria	Anthozoa	Stauriida	Cosmopolitan	1	1
5531	Ivanovia	311.7	306.5	1	318.1	265.8	13	Cnidaria	Anthozoa	Stauriida	Cosmopolitan	1	1
5532	Ivdelephyllum	385.3	374.5	1	385.3	374.5	1	Cnidaria	Anthozoa	Stauriida	Endemic	NA	NA
5535	Kabakovitchiella	311.7	306.5	2	311.7	251	4	Cnidaria	Anthozoa	Stauriida	Emigrant	1	1
5546	Ketophyllum	428.2	416	7	439	416	14	Cnidaria	Anthozoa	Stauriida	Cosmopolitan	1	1
5547	Keyserlingophyllum	359.2	345.3	4	359.2	345.3	4	Cnidaria	Anthozoa	Stauriida	Endemic	3	1
5551	Kionophyllum	311.7	306.5	1	318.1	294.6	4	Cnidaria	Anthozoa	Stauriida	Cosmopolitan	1	1
5553	Kizilia	326.4	318.1	2	326.4	318.1	2	Cnidaria	Anthozoa	Stauriida	Endemic	2	1
5555	Kleopatrina	294.6	284.4	1	299	280	12	Cnidaria	Anthozoa	Stauriida	Cosmopolitan	1	1
5557	Kodonophyllum	443.7	418.7	8	443.7	418.7	19	Cnidaria	Anthozoa	Stauriida	Cosmopolitan	3	2
5560	Koninckophyllum	359.2	318.1	13	359.2	318.1	23	Cnidaria	Anthozoa	Stauriida	Cosmopolitan	11	3
5563	Kuangxiastraea	391.8	385.3	1	391.8	374.5	3	Cnidaria	Anthozoa	Stauriida	Emigrant	1	1
5571	Kyphophyllum	436	428.2	1	436	411.2	10	Cnidaria	Anthozoa	Stauriida	Emigrant	1	1
5578	Leolasma	445.6	443.7	1	450	443.7	2	Cnidaria	Anthozoa	Stauriida	Cosmopolitan	1	1
5579	Leonardophyllum	318.1	311.7	1	333	311.7	2	Cnidaria	Anthozoa	Stauriida	Immigrant	1	1
5586	Lindstroemia	411.2	407	1	411.2	407	1	Cnidaria	Anthozoa	Stauriida	Endemic	1	1
5588	Lithostrotion	348	318.1	54	359.2	318.1	88	Cnidaria	Anthozoa	Stauriida	Cosmopolitan	24	4
5593	Lonsdaleia	340	318.1	13	340	275.6	16	Cnidaria	Anthozoa	Stauriida	Emigrant	8	2
5598	Lophocarinophyllum	268	265.8	2	303.9	260.4	9	Cnidaria	Anthozoa	Stauriida	Immigrant	1	1
5601	Lophophyllidium	333	265.8	14	333	251	231	Cnidaria	Anthozoa	Stauriida	Cosmopolitan	7	3
5602	Lophophyllum	348	340	3	359.2	306.5	34	Cnidaria	Anthozoa	Stauriida	Cosmopolitan	2	2
5603	Lophotichium	311.7	306.5	1	318.1	270.6	34	Cnidaria	Anthozoa	Stauriida	Cosmopolitan	1	1
5604	Loyolophyllum	411.2	407	8	411.2	385.3	12	Cnidaria	Anthozoa	Stauriida	Emigrant	8	1
5607	Lyrielasma	416	391.8	15	416	385.3	53	Cnidaria	Anthozoa	Stauriida	Cosmopolitan	11	2
5611	Macgeea	391.8	374.5	13	391.8	374.5	64	Cnidaria	Anthozoa	Stauriida	Cosmopolitan	10	2
5617	Marisastrum	385.3	374.5	1	385.3	374.5	2	Cnidaria	Anthozoa	Stauriida	Cosmopolitan	NA	NA
5623	Melanophyllidium	326.4	318.1	1	326.4	318.1	1	Cnidaria	Anthozoa	Stauriida	Endemic	1	1
5624	Melanophyllum	326.4	318.1	1	326.4	318.1	1	Cnidaria	Anthozoa	Stauriida	Endemic	1	1
5626	Meniscophyllum	359.2	345.3	1	359.2	303.9	3	Cnidaria	Anthozoa	Stauriida	Cosmopolitan	1	1
5629	Mesophyllum	407	385.3	18	411.2	385.3	46	Cnidaria	Anthozoa	Cystiphyllida	Cosmopolitan	12	2
5632	Metriophyllum	407	385.3	6	411.2	260.4	34	Cnidaria	Anthozoa	Stauriida	Cosmopolitan	5	2
5633	Metrioplexus	385.3	374.5	3	385.3	374.5	3	Cnidaria	Anthozoa	Stauriida	Endemic	1	1
5635	Microplasma	428.2	416	8	436	385.3	36	Cnidaria	Anthozoa	Cystiphyllida	Cosmopolitan	2	1
5639	Miculiella	428.2	422.9	1	436	422.9	8	Cnidaria	Anthozoa	Stauriida	Immigrant	1	1
5651	Mucophyllum	418.7	416	2	436	385.3	25	Cnidaria	Anthozoa	Stauriida	Cosmopolitan	NA	NA
5659	Naos	428.2	421.3	2	428.2	421.3	2	Cnidaria	Anthozoa	Stauriida	Endemic	1	1
5661	Neaxon	311.7	306.5	2	416	306.5	7	Cnidaria	Anthozoa	Stauriida	Immigrant	2	2
5668	Neocolumnaria	407	397.5	1	407	397.5	1	Cnidaria	Anthozoa	Stauriida	Endemic	1	1
5669	Neocystiphyllum	428.2	418.7	4	428.2	418.7	9	Cnidaria	Anthozoa	Stauriida	Immigrant	NA	NA
5673	Neomphyma	416	391.8	17	416	391.8	38	Cnidaria	Anthozoa	Stauriida	Cosmopolitan	5	2
5675	Neospongophylloides	391.8	385.3	2	391.8	385.3	3	Cnidaria	Anthozoa	Stauriida	Cosmopolitan	2	1
5679	Neotabularia	411.2	407	2	411.2	407	2	Cnidaria	Anthozoa	Stauriida	Endemic	2	1
5714	Palaeocyclus	436	428.2	2	436	428.2	13	Cnidaria	Anthozoa	Cystiphyllida	Cosmopolitan	2	2
5717	Palaeophyllum	445.6	443.7	1	453.5	418.7	59	Cnidaria	Anthozoa	Stauriida	Cosmopolitan	1	1
5718	Palaeosmilia	348	318.1	24	348	318.1	31	Cnidaria	Anthozoa	Stauriida	Cosmopolitan	19	4
5719	Palastraea	326.4	318.1	1	326.4	318.1	1	Cnidaria	Anthozoa	Stauriida	Endemic	1	1
5724	Papiliophyllum	411.2	391.8	4	411.2	391.8	4	Cnidaria	Anthozoa	Stauriida	Endemic	3	2
5734	Paraduplophyllum	311.7	306.5	2	311.7	270.6	71	Cnidaria	Anthozoa	Stauriida	Emigrant	1	1
5759	Peneckiella	397.5	374.5	4	416	374.5	52	Cnidaria	Anthozoa	Stauriida	Cosmopolitan	3	2
5762	Pentaphyllum	407	306.5	5	407	251	12	Cnidaria	Anthozoa	Stauriida	Emigrant	1	1
5766	Petraia	450	416	3	450	416	3	Cnidaria	Anthozoa	Stauriida	Endemic	2	2
5769	Petronella	407	397.5	1	407	397.5	1	Cnidaria	Anthozoa	Stauriida	Endemic	1	1
5771	Pexiphyllum	391.8	385.3	4	391.8	385.3	4	Cnidaria	Anthozoa	Stauriida	Endemic	4	1
5774	Phaulactis	443.7	416	23	450	407	49	Cnidaria	Anthozoa	Stauriida	Cosmopolitan	11	4
5775	Phillipsastrea	391.8	374.5	24	416	374.5	110	Cnidaria	Anthozoa	Stauriida	Cosmopolitan	22	2
5781	Pilophyllum	422.9	416	5	436	416	16	Cnidaria	Anthozoa	Stauriida	Cosmopolitan	1	1
5783	Plasmophyllum	426.2	385.3	3	426.2	385.3	8	Cnidaria	Anthozoa	Stauriida	Cosmopolitan	NA	NA
5785	Pleramplexus	253.8	251	4	294.6	251	18	Cnidaria	Anthozoa	Stauriida	Immigrant	NA	NA
5794	Polythecalis	268	265.8	2	284.4	265.8	81	Cnidaria	Anthozoa	Stauriida	Immigrant	NA	NA
5799	Prismatophyllum	407	397.5	5	411.2	374.5	9	Cnidaria	Anthozoa	Stauriida	Cosmopolitan	4	2
5810	Protolonsdaleiastraea	294.6	284.4	2	294.6	284.4	2	Cnidaria	Anthozoa	Stauriida	Endemic	2	1
5819	Pseudamplexus	418.7	391.8	35	436	391.8	54	Cnidaria	Anthozoa	Stauriida	Cosmopolitan	18	3
5820	Pseudoamplexus	416	407	2	439	397.5	5	Cnidaria	Anthozoa		Cosmopolitan	2	1
5829	Pseudodigonophyllum	411.2	407	1	411.2	407	1	Cnidaria	Anthozoa	Cystiphyllida	Endemic	NA	NA
5832	Pseudohexagonaria	391.8	385.3	6	391.8	385.3	6	Cnidaria	Anthozoa		Endemic	3	1
5841	Pseudotimania	311.7	306.5	2	311.7	284.4	6	Cnidaria	Anthozoa	Stauriida	Emigrant	1	1
5842	Pseudotryplasma	416	407	2	416	407	2	Cnidaria	Anthozoa	Stauriida	Endemic	NA	NA
5843	Pseudowannerophyllum	284.4	275.6	1	306.5	275.6	6	Cnidaria	Anthozoa	Stauriida	Cosmopolitan	1	1
5845	Pseudozaphrentoides	340	318.1	5	340	275.6	12	Cnidaria	Anthozoa	Stauriida	Emigrant	5	1
5848	Ptychophyllum	436	428.2	1	436	374.5	20	Cnidaria	Anthozoa	Stauriida	Emigrant	1	1
5850	Pycnactis	436	422.9	3	445.6	422.9	14	Cnidaria	Anthozoa	Stauriida	Cosmopolitan	2	2
5860	Ramulophyllum	418.7	416	1	418.7	411.2	4	Cnidaria	Anthozoa	Stauriida	Emigrant	NA	NA
5867	Rhabdocyclus	436	422.9	6	436	422.9	8	Cnidaria	Anthozoa	Cystiphyllida	Immigrant	4	3
5868	Rhegmaphyllum	443.7	418.7	8	443.7	418.7	9	Cnidaria	Anthozoa	Stauriida	Cosmopolitan	5	2
5870	Rhizophylloides	411.2	407	1	411.2	407	1	Cnidaria	Anthozoa	Cystiphyllida	Endemic	1	1
5871	Rhizophyllum	436	407	13	436	385.3	53	Cnidaria	Anthozoa	Cystiphyllida	Cosmopolitan	6	3
5875	Rotiphyllum	359.2	306.5	13	359.2	303.9	30	Cnidaria	Anthozoa	Stauriida	Cosmopolitan	7	2
5880	Rylstonia	359.2	318.1	8	359.2	318.1	16	Cnidaria	Anthozoa	Stauriida	Cosmopolitan	4	2
5882	Saleelasma	348	340	2	348	340	2	Cnidaria	Anthozoa	Stauriida	Endemic	NA	NA
5890	Schlotheimophyllum	436	422.9	4	443.7	422.9	6	Cnidaria	Anthozoa	Stauriida	Immigrant	3	1
5896	Scruttonia	391.8	374.5	2	391.8	374.5	3	Cnidaria	Anthozoa	Stauriida	Emigrant	NA	NA
5903	Siedleckia	311.7	306.5	1	311.7	284.4	2	Cnidaria	Anthozoa	Stauriida	Emigrant	1	1
5906	Sinodisphyllum	385.3	374.5	1	385.3	374.5	5	Cnidaria	Anthozoa	Stauriida	Cosmopolitan	1	1
5907	Siphonodendron	391.8	318.1	57	391.8	311.7	112	Cnidaria	Anthozoa	Stauriida	Cosmopolitan	27	2
5909	Siphonophrentis	391.8	385.3	10	407	385.3	36	Cnidaria	Anthozoa	Stauriida	Immigrant	8	2
5910	Siphonophyllia	359.2	333	25	374.5	333	34	Cnidaria	Anthozoa	Stauriida	Cosmopolitan	21	3
5915	Smithiphyllum	397.5	385.3	6	397.5	374.5	86	Cnidaria	Anthozoa	Stauriida	Emigrant	6	1
5916	Sochkineophyllum	359.2	268	8	359.2	268	9	Cnidaria	Anthozoa	Stauriida	Cosmopolitan	4	3
5917	Sociophyllum	397.5	385.3	13	407	374.5	35	Cnidaria	Anthozoa	Stauriida	Cosmopolitan	11	2
5921	Solenodendron	340	333	2	340	333	2	Cnidaria	Anthozoa	Stauriida	Endemic	2	1
5922	Solipetra	397.5	391.8	1	407	385.3	3	Cnidaria	Anthozoa	Stauriida	Cosmopolitan	1	1
5926	Spinophyllum	397.5	385.3	13	397.5	385.3	14	Cnidaria	Anthozoa	Stauriida	Emigrant	8	2
5931	Spongonaria	407	397.5	1	407	397.5	7	Cnidaria	Anthozoa	Stauriida	Cosmopolitan	NA	NA
5932	Spongophylloides	428.2	411.2	29	428.2	407	34	Cnidaria	Anthozoa	Stauriida	Cosmopolitan	5	2
5933	Spongophyllum	416	385.3	21	418.7	385.3	44	Cnidaria	Anthozoa	Stauriida	Cosmopolitan	13	2
5934	Stauria	428.2	426.2	2	439	426.2	5	Cnidaria	Anthozoa	Stauriida	Immigrant	2	2
5935	Stauromatidium	411.2	407	1	418.7	407	6	Cnidaria	Anthozoa		Immigrant	1	1
5937	Stelechophyllum	348	340	1	348	333	2	Cnidaria	Anthozoa	Stauriida	Emigrant	1	1
5941	Stereolasma	407	397.5	1	416	385.3	62	Cnidaria	Anthozoa	Stauriida	Cosmopolitan	1	1
5951	Streptelasma	445.6	428.2	3	460.9	374.5	179	Cnidaria	Anthozoa	Stauriida	Cosmopolitan	2	2
5954	Stringophyllum	407	385.3	35	418.7	385.3	61	Cnidaria	Anthozoa	Stauriida	Cosmopolitan	20	2
5955	Strombodes	428.2	418.7	3	443.7	411.2	12	Cnidaria	Anthozoa	Stauriida	Cosmopolitan	NA	NA
5956	Stylastraea	299	294.6	1	299	280	3	Cnidaria	Anthozoa	Stauriida	Cosmopolitan	1	1
5964	Sunophyllum	391.8	385.3	1	397.5	385.3	3	Cnidaria	Anthozoa	Stauriida	Immigrant	1	1
5969	Sychnoelasma	359.2	340	17	359.2	340	22	Cnidaria	Anthozoa	Stauriida	Cosmopolitan	16	3
5974	Synaptophyllum	407	397.5	5	407	391.8	21	Cnidaria	Anthozoa	Stauriida	Emigrant	5	2
5975	Syringaxon	428.2	359.2	17	428.2	359.2	42	Cnidaria	Anthozoa	Stauriida	Cosmopolitan	3	3
5978	Tabulophyllum	391.8	374.5	16	407	359.2	97	Cnidaria	Anthozoa	Stauriida	Cosmopolitan	10	2
5979	Tachylasma	333	306.5	2	333	260.4	28	Cnidaria	Anthozoa	Stauriida	Emigrant	2	1
5990	Temnophyllum	391.8	374.5	38	397.5	374.5	98	Cnidaria	Anthozoa	Stauriida	Cosmopolitan	20	3
5996	Thamnophyllum	397.5	374.5	41	411.2	374.5	81	Cnidaria	Anthozoa	Stauriida	Cosmopolitan	28	5
6004	Thysanophyllum	359.2	284.4	8	359.2	280	13	Cnidaria	Anthozoa	Stauriida	Cosmopolitan	6	2
6019	Trochophyllum	348	306.5	2	359.2	306.5	14	Cnidaria	Anthozoa	Stauriida	Immigrant	2	2
6023	Tryplasma	436	270.6	44	450	270.6	168	Cnidaria	Anthozoa	Cystiphyllida	Cosmopolitan	14	3
6024	Tschussovskenia	299	294.6	1	311.7	284.4	5	Cnidaria	Anthozoa	Stauriida	Immigrant	1	1
6030	Ufimia	407	265.8	16	407	251	38	Cnidaria	Anthozoa	Stauriida	Cosmopolitan	6	4
6032	Ullernelasma	443.7	439	1	443.7	439	1	Cnidaria	Anthozoa	Stauriida	Endemic	1	1
6033	Uralinia	359.2	345.3	1	359.2	345.3	1	Cnidaria	Anthozoa	Stauriida	Endemic	1	1
6046	Waagenophyllum	268	260.4	5	284.4	251	46	Cnidaria	Anthozoa	Stauriida	Cosmopolitan	NA	NA
6049	Weissermelia	422.9	416	3	422.9	416	3	Cnidaria	Anthozoa	Stauriida	Endemic	1	1
6050	Wenlockia	426.2	422.9	1	426.2	416	2	Cnidaria	Anthozoa	Cystiphyllida	Emigrant	NA	NA
6051	Wentzelella	268	265.8	6	284.4	260.4	22	Cnidaria	Anthozoa	Stauriida	Immigrant	NA	NA
6065	Xystrigona	407	397.5	1	407	397.5	1	Cnidaria	Anthozoa	Stauriida	Endemic	1	1
6067	Xystriphyllum	411.2	385.3	13	416	385.3	44	Cnidaria	Anthozoa	Stauriida	Cosmopolitan	10	3
6071	Yassia	428.2	422.9	1	428.2	421.3	3	Cnidaria	Anthozoa	Stauriida	Emigrant	NA	NA
6075	Yokoyamaella	294.6	275.6	2	294.6	265.8	4	Cnidaria	Anthozoa	Stauriida	Emigrant	2	1
6080	Zaphrenthis	416	333	22	439	311.7	74	Cnidaria	Anthozoa	Stauriida	Cosmopolitan	10	3
6081	Zaphrentites	359.2	318.1	23	359.2	318.1	91	Cnidaria	Anthozoa	Stauriida	Cosmopolitan	12	4
6082	Zaphrentoides	407	306.5	3	407	306.5	5	Cnidaria	Anthozoa	Stauriida	Cosmopolitan	2	1
6089	Zelophyllum	428.2	411.2	9	439	407	29	Cnidaria	Anthozoa	Stauriida	Cosmopolitan	3	2
6099	Heterophyllia	359.2	333	4	359.2	333	6	Cnidaria	Anthozoa	Heterocorallia	Emigrant	3	1
6101	Hexaphyllia	359.2	318.1	12	359.2	318.1	14	Cnidaria	Anthozoa	Heterocorallia	Emigrant	10	2
6111	Acanthogyra	161.2	99.6	11	164.7	99.6	14	Cnidaria	Anthozoa	Scleractinia	Cosmopolitan	10	2
6115	Acrosmilia	167.7	33.9	33	175.6	33.9	49	Cnidaria	Anthozoa	Scleractinia	Cosmopolitan	22	2
6116	Actinacis	130	23.03	66	130	23.03	103	Cnidaria	Anthozoa	Scleractinia	Cosmopolitan	57	4
6117	Actinaraea	189.6	85.8	63	189.6	85.8	78	Cnidaria	Anthozoa	Scleractinia	Cosmopolitan	56	4
6122	Adelocoenia	167.7	83.5	25	167.7	83.5	38	Cnidaria	Anthozoa	Scleractinia	Cosmopolitan	21	2
6125	Agathelia	112	55.8	11	145.5	28.4	15	Cnidaria	Anthozoa	Scleractinia	Cosmopolitan	8	3
6126	Agathiphyllia	65.5	23.03	14	112	15.97	44	Cnidaria	Anthozoa	Scleractinia	Cosmopolitan	12	3
6130	Allocoenia	167.7	145.5	7	167.7	145.5	9	Cnidaria	Anthozoa	Scleractinia	Cosmopolitan	7	1
6131	Allocoeniopsis	199.6	164.7	11	199.6	164.7	14	Cnidaria	Anthozoa	Scleractinia	Cosmopolitan	8	3
6134	Alpinophyllia	203.6	199.6	1	216.5	199.6	6	Cnidaria	Anthozoa	Scleractinia	Cosmopolitan	1	1
6135	Alpinoseris	216.5	199.6	2	216.5	199.6	2	Cnidaria	Anthozoa	Scleractinia	Endemic	2	2
6138	Ampakabastraea	167.7	164.7	1	216.5	155.7	13	Cnidaria	Anthozoa	Scleractinia	Cosmopolitan	1	1
6141	Amphiaulastrea	150.8	99.6	16	150.8	99.6	16	Cnidaria	Anthozoa	Scleractinia	Endemic	11	3
6143	Amphiphora	150.8	145.5	1	150.8	145.5	1	Cnidaria	Anthozoa	Scleractinia	Endemic	1	1
6144	Andemantastraea	167.7	145.5	5	183	145.5	13	Cnidaria	Anthozoa	Scleractinia	Cosmopolitan	5	2
6145	Andrazella	228	216.5	1	228	216.5	1	Cnidaria	Anthozoa	Scleractinia	Endemic	1	1
6152	Anthostylis	216.5	199.6	3	216.5	199.6	11	Cnidaria	Anthozoa	Scleractinia	Cosmopolitan	3	1
6153	Antiguastrea	55.8	13.65	30	155.7	13.65	64	Cnidaria	Anthozoa	Scleractinia	Cosmopolitan	29	5
6156	Antillophyllia	28.4	23.03	1	48.6	0.0117	10	Cnidaria	Anthozoa	Scleractinia	Cosmopolitan	1	1
6160	Aplophyllia	150.8	145.5	2	150.8	55.8	3	Cnidaria	Anthozoa	Scleractinia	Emigrant	2	1
6161	Aplopsammia	99.6	93.5	1	112	93.5	2	Cnidaria	Anthozoa	Scleractinia	Immigrant	NA	NA
6162	Aplosmilia	164.7	145.5	22	167.7	145.5	32	Cnidaria	Anthozoa	Scleractinia	Cosmopolitan	17	1
6163	Apocladophyllia	161.2	112	10	164.7	112	13	Cnidaria	Anthozoa	Scleractinia	Cosmopolitan	9	2
6164	Aquitanastraea	28.4	13.65	16	28.4	13.65	16	Cnidaria	Anthozoa	Scleractinia	Endemic	9	1
6165	Aquitanophyllia	23.03	13.65	4	23.03	13.65	7	Cnidaria	Anthozoa	Scleractinia	Emigrant	4	1
6166	Araiophyllum	228	216.5	1	228	171.6	3	Cnidaria	Anthozoa	Scleractinia	Emigrant	1	1
6169	Archaeosmilia	216.5	203.6	1	216.5	183	9	Cnidaria	Anthozoa	Scleractinia	Emigrant	1	1
6170	Archaeosmiliopsis	189.6	183	1	199.6	183	2	Cnidaria	Anthozoa	Scleractinia	Immigrant	1	1
6172	Arctangia	93.5	89.3	1	93.5	89.3	1	Cnidaria	Anthozoa	Scleractinia	Endemic	NA	NA
6173	Areopsammia	70.6	65.5	4	70.6	65.5	4	Cnidaria	Anthozoa	Scleractinia	Endemic	4	1
6174	Aspidastraea	93.5	65.5	5	93.5	65.5	7	Cnidaria	Anthozoa	Scleractinia	Emigrant	4	1
6177	Astraeofungia	130	70.6	4	167.7	70.6	5	Cnidaria	Anthozoa	Scleractinia	Immigrant	4	3
6178	Astraeomorpha	228	199.6	55	237	199.6	108	Cnidaria	Anthozoa	Scleractinia	Cosmopolitan	42	2
6180	Astraraea	167.7	70.6	8	171.6	65.5	16	Cnidaria	Anthozoa	Scleractinia	Cosmopolitan	7	2
6182	Astrhelia	20.43	13.65	7	37.2	0.0117	13	Cnidaria	Anthozoa	Scleractinia	Cosmopolitan	2	1
6183	Astrocoenia	199.6	23.03	35	216.5	1.806	101	Cnidaria	Anthozoa	Scleractinia	Cosmopolitan	17	3
6184	Astrogyra	85.8	70.6	3	125	65.5	7	Cnidaria	Anthozoa	Scleractinia	Cosmopolitan	2	2
6188	Aulastraea	155.7	112	8	161.2	112	9	Cnidaria	Anthozoa	Scleractinia	Immigrant	6	1
6189	Aulastraeopora	125	99.6	4	125	99.6	9	Cnidaria	Anthozoa	Scleractinia	Cosmopolitan	2	2
6190	Aulosmilia	93.5	65.5	15	125	61.7	24	Cnidaria	Anthozoa	Scleractinia	Cosmopolitan	10	4
6192	Axosmilia	171.6	112	99	175.6	93.5	120	Cnidaria	Anthozoa	Scleractinia	Cosmopolitan	53	4
6198	Baryphyllia	167.7	65.5	5	167.7	65.5	10	Cnidaria	Anthozoa	Scleractinia	Cosmopolitan	5	2
6199	Barysmilia	93.5	40.4	3	93.5	40.4	9	Cnidaria	Anthozoa	Scleractinia	Cosmopolitan	3	1
6201	Bathycoenia	167.7	164.7	2	167.7	164.7	2	Cnidaria	Anthozoa	Scleractinia	Endemic	1	1
6204	Bilaterocoenia	150.8	136.4	9	150.8	136.4	9	Cnidaria	Anthozoa	Scleractinia	Endemic	5	1
6207	Bodeurina	155.7	150.8	1	155.7	150.8	1	Cnidaria	Anthozoa	Scleractinia	Endemic	NA	NA
6209	Brachiatusmilia	65.5	61.7	1	65.5	61.7	1	Cnidaria	Anthozoa	Scleractinia	Endemic	NA	NA
6212	Brachymeandra	99.6	70.6	11	99.6	70.6	11	Cnidaria	Anthozoa	Scleractinia	Endemic	6	2
6213	Brachyphyllia	99.6	83.5	22	125	15.97	24	Cnidaria	Anthozoa	Scleractinia	Cosmopolitan	8	2
6214	Brachyseris	85.8	83.5	3	189.6	83.5	10	Cnidaria	Anthozoa	Scleractinia	Immigrant	3	2
6217	Brevimaeandra	161.2	155.7	1	161.2	155.7	1	Cnidaria	Anthozoa	Scleractinia	Endemic	1	1
6218	Budaia	125	112	1	125	99.6	4	Cnidaria	Anthozoa	Scleractinia	Emigrant	1	1
6221	Calamophyllia	161.2	40.4	32	167.7	15.97	45	Cnidaria	Anthozoa	Scleractinia	Cosmopolitan	29	4
6222	Calamophylliopsis	167.7	33.9	172	189.6	33.9	209	Cnidaria	Anthozoa	Scleractinia	Cosmopolitan	130	5
6228	Carolastraea	150.8	112	2	150.8	112	2	Cnidaria	Anthozoa	Scleractinia	Endemic	2	1
6230	Caryosmilia	65.5	61.7	2	89.3	61.7	6	Cnidaria	Anthozoa	Scleractinia	Immigrant	2	1
6234	Ceratocoenia	189.6	183	3	189.6	183	3	Cnidaria	Anthozoa	Scleractinia	Endemic	3	1
6237	Ceratothecia	161.2	155.7	1	161.2	112	2	Cnidaria	Anthozoa	Scleractinia	Emigrant	1	1
6242	Cheilosmilia	161.2	99.6	14	161.2	99.6	15	Cnidaria	Anthozoa	Scleractinia	Immigrant	9	1
6243	Chevalieria	245	237	1	245	203.6	2	Cnidaria	Anthozoa	Scleractinia	Emigrant	1	1
6245	Chomatoseris	183	155.7	23	199.6	155.7	60	Cnidaria	Anthozoa	Scleractinia	Cosmopolitan	18	3
6246	Chondrocoenia	216.5	183	29	216.5	183	52	Cnidaria	Anthozoa	Scleractinia	Immigrant	23	2
6247	Circophyllia	48.6	33.9	2	61.7	33.9	3	Cnidaria	Anthozoa	Scleractinia	Immigrant	1	1
6250	Cladophyllia	189.6	93.5	80	189.6	65.5	110	Cnidaria	Anthozoa	Scleractinia	Cosmopolitan	73	5
6254	Clonosmilia	28.4	23.03	1	28.4	23.03	1	Cnidaria	Anthozoa	Scleractinia	Endemic	1	1
6255	Coccophyllum	216.5	183	8	216.5	183	10	Cnidaria	Anthozoa	Scleractinia	Immigrant	8	2
6261	Coenastraea	171.6	167.7	1	189.6	155.7	8	Cnidaria	Anthozoa	Scleractinia	Cosmopolitan	1	1
6263	Collignonastraea	171.6	70.6	8	189.6	70.6	20	Cnidaria	Anthozoa	Scleractinia	Cosmopolitan	6	2
6265	Columactinastraea	150.8	65.5	23	150.8	65.5	32	Cnidaria	Anthozoa	Scleractinia	Cosmopolitan	16	4
6266	Columastrea	130	70.6	13	130	65.5	20	Cnidaria	Anthozoa	Scleractinia	Cosmopolitan	12	4
6267	Columellogyra	125	112	1	125	112	1	Cnidaria	Anthozoa	Scleractinia	Endemic	1	1
6268	Columnaphyllia	150.8	136.4	4	150.8	136.4	4	Cnidaria	Anthozoa	Scleractinia	Endemic	4	1
6269	Columnocoenia	171.6	61.7	44	171.6	61.7	58	Cnidaria	Anthozoa	Scleractinia	Cosmopolitan	35	4
6272	Comophyllia	189.6	145.5	22	189.6	112	30	Cnidaria	Anthozoa	Scleractinia	Cosmopolitan	20	3
6274	Comoseris	189.6	99.6	103	189.6	99.6	111	Cnidaria	Anthozoa	Scleractinia	Cosmopolitan	76	3
6276	Complexastraeopsis	164.7	145.5	11	171.6	112	15	Cnidaria	Anthozoa	Scleractinia	Cosmopolitan	9	2
6282	Conophyllia	228	216.5	1	228	203.6	2	Cnidaria	Anthozoa	Scleractinia	Emigrant	1	1
6286	Corbariastraea	85.8	70.6	3	89.3	70.6	4	Cnidaria	Anthozoa	Scleractinia	Immigrant	3	1
6288	Coryphyllia	228	199.6	10	237	183	18	Cnidaria	Anthozoa	Scleractinia	Cosmopolitan	9	2
6290	Craspedophyllia	237	216.5	9	237	203.6	11	Cnidaria	Anthozoa	Scleractinia	Emigrant	8	2
6291	Crassistella	216.5	199.6	3	216.5	199.6	21	Cnidaria	Anthozoa	Scleractinia	Cosmopolitan	3	2
6293	Crateroseris	161.2	155.7	2	161.2	155.7	2	Cnidaria	Anthozoa	Scleractinia	Endemic	1	1
6295	Cryptangia	23.03	1.806	8	23.03	1.806	8	Cnidaria	Anthozoa	Scleractinia	Endemic	6	2
6296	Cryptocoenia	167.7	89.3	80	183	89.3	130	Cnidaria	Anthozoa	Scleractinia	Cosmopolitan	58	5
6298	Cuifastraea	216.5	183	4	237	183	10	Cnidaria	Anthozoa	Scleractinia	Immigrant	4	2
6299	Cuifia	228	199.6	18	228	199.6	22	Cnidaria	Anthozoa	Scleractinia	Emigrant	15	2
6301	Cunnolites	99.6	61.7	72	99.6	33.9	152	Cnidaria	Anthozoa	Scleractinia	Cosmopolitan	26	4
6304	Cyathocoenia	237	196.5	6	245	196.5	14	Cnidaria	Anthozoa	Scleractinia	Cosmopolitan	6	2
6305	Cyathophora	171.6	93.5	97	171.6	93.5	130	Cnidaria	Anthozoa	Scleractinia	Cosmopolitan	71	5
6307	Cyathophylliopsis	171.6	167.7	1	175.6	167.7	4	Cnidaria	Anthozoa	Scleractinia	Immigrant	1	1
6308	Cyathoseris	48.6	23.03	23	83.5	0.0117	52	Cnidaria	Anthozoa	Scleractinia	Cosmopolitan	15	1
6312	Cyclobacia	93.5	89.3	1	93.5	89.3	1	Cnidaria	Anthozoa	Scleractinia	Endemic	NA	NA
6314	Cyclolites	125	33.9	6	416	33.9	16	Cnidaria	Anthozoa	Scleractinia	Cosmopolitan	2	1
6315	Cyclolitopsis	37.2	33.9	1	37.2	33.9	1	Cnidaria	Anthozoa	Scleractinia	Endemic	1	1
6316	Cyclomussa	23.03	20.43	1	33.9	20.43	2	Cnidaria	Anthozoa	Scleractinia	Immigrant	1	1
6323	Cylismilia	161.2	150.8	2	161.2	150.8	2	Cnidaria	Anthozoa	Scleractinia	Endemic	2	1
6324	Cymosmilia	167.7	155.7	2	167.7	155.7	3	Cnidaria	Anthozoa	Scleractinia	Immigrant	2	2
6327	Dactylaraea	161.2	155.7	1	161.2	155.7	1	Cnidaria	Anthozoa	Scleractinia	Endemic	1	1
6334	Defrancia	23.03	15.97	5	33.9	15.97	7	Cnidaria	Anthozoa	Scleractinia	Immigrant	4	1
6336	Dendracis	48.6	40.4	2	58.7	33.9	8	Cnidaria	Anthozoa	Scleractinia	Cosmopolitan	1	1
6337	Dendraraea	171.6	93.5	30	171.6	93.5	36	Cnidaria	Anthozoa	Scleractinia	Cosmopolitan	28	3
6341	Dendrosmilia	161.2	70.6	5	161.2	70.6	6	Cnidaria	Anthozoa	Scleractinia	Cosmopolitan	4	2
6343	Dermoseris	161.2	112	39	161.2	112	42	Cnidaria	Anthozoa	Scleractinia	Cosmopolitan	38	3
6344	Dermosmilia	161.2	61.7	70	175.6	61.7	86	Cnidaria	Anthozoa	Scleractinia	Cosmopolitan	53	4
6345	Dermosmiliopsis	85.8	83.5	2	85.8	65.5	6	Cnidaria	Anthozoa	Scleractinia	Emigrant	1	1
6346	Desmocladia	37.2	33.9	1	37.2	33.9	1	Cnidaria	Anthozoa	Scleractinia	Endemic	NA	NA
6348	Desmophyllum	70.6	0.0117	25	99.6	0.0117	35	Cnidaria	Anthozoa	Scleractinia	Cosmopolitan	6	3
6354	Dictyaraea	33.9	28.4	1	70.6	0.0117	10	Cnidaria	Anthozoa	Scleractinia	Cosmopolitan	1	1
6356	Digitosmilia	167.7	164.7	1	167.7	164.7	1	Cnidaria	Anthozoa	Scleractinia	Endemic	1	1
6357	Dimorpharaea	171.6	93.5	46	175.6	93.5	63	Cnidaria	Anthozoa	Scleractinia	Cosmopolitan	26	4
6358	Dimorphastrea	171.6	61.7	94	189.6	61.7	114	Cnidaria	Anthozoa	Scleractinia	Cosmopolitan	62	6
6359	Dimorphastraeopsis	167.7	89.3	9	167.7	89.3	10	Cnidaria	Anthozoa	Scleractinia	Cosmopolitan	6	2
6360	Dimorphocoenia	161.2	83.5	25	161.2	83.5	27	Cnidaria	Anthozoa	Scleractinia	Cosmopolitan	20	3
6361	Dimorphocoeniopsis	145.5	125	2	145.5	125	2	Cnidaria	Anthozoa	Scleractinia	Endemic	2	1
6362	Dimorphofungia	155.7	150.8	1	155.7	150.8	1	Cnidaria	Anthozoa	Scleractinia	Endemic	1	1
6363	Dimorphomeandra	161.2	93.5	3	175.6	85.8	9	Cnidaria	Anthozoa	Scleractinia	Cosmopolitan	3	1
6365	Dimorphoseris	155.7	145.5	4	167.7	145.5	6	Cnidaria	Anthozoa	Scleractinia	Immigrant	3	1
6367	Diplaraea	161.2	145.5	4	161.2	145.5	5	Cnidaria	Anthozoa	Scleractinia	Immigrant	4	1
6369	Diplocoenia	161.2	112	39	167.7	65.5	49	Cnidaria	Anthozoa	Scleractinia	Cosmopolitan	29	2
6371	Diploctenium	93.5	61.7	39	93.5	61.7	42	Cnidaria	Anthozoa	Scleractinia	Cosmopolitan	15	2
6372	Diplogyra	125	99.6	5	125	99.6	5	Cnidaria	Anthozoa	Scleractinia	Endemic	5	4
6377	Discocoenia	199.6	164.7	2	199.6	164.7	2	Cnidaria	Anthozoa	Scleractinia	Endemic	2	2
6378	Discocoeniopsis	196.5	183	3	196.5	183	3	Cnidaria	Anthozoa	Scleractinia	Endemic	3	1
6379	Discocyathus	171.6	112	3	171.6	112	5	Cnidaria	Anthozoa	Scleractinia	Cosmopolitan	2	1
6382	Discotrochus	20.43	15.97	3	65.5	15.97	34	Cnidaria	Anthozoa	Scleractinia	Immigrant	1	1
6383	Distichomeandra	216.5	199.6	7	228	183	38	Cnidaria	Anthozoa	Scleractinia	Cosmopolitan	3	2
6384	Distichoflabellum	203.6	199.6	1	216.5	199.6	2	Cnidaria	Anthozoa	Scleractinia	Cosmopolitan	1	1
6385	Distichophyllia	216.5	199.6	31	245	199.6	66	Cnidaria	Anthozoa	Scleractinia	Immigrant	21	2
6387	Donacosmilia	171.6	125	11	171.6	112	14	Cnidaria	Anthozoa	Scleractinia	Cosmopolitan	10	2
6390	Duncanosmilia	199.6	196.5	1	199.6	196.5	1	Cnidaria	Anthozoa	Scleractinia	Endemic	1	1
6393	Ebrayia	161.2	145.5	2	161.2	145.5	2	Cnidaria	Anthozoa	Scleractinia	Endemic	2	2
6398	Edwardsastraea	150.8	145.5	1	150.8	145.5	1	Cnidaria	Anthozoa	Scleractinia	Endemic	1	1
6399	Edwardsomeandra	167.7	164.7	2	167.7	164.7	2	Cnidaria	Anthozoa	Scleractinia	Endemic	2	2
6400	Edwardsoseris	167.7	164.7	1	167.7	164.7	1	Cnidaria	Anthozoa	Scleractinia	Endemic	1	1
6403	Elasmocoenia	85.8	83.5	1	85.8	83.5	1	Cnidaria	Anthozoa	Scleractinia	Endemic	1	1
6407	Elasmophyllia	85.8	83.5	1	237	33.9	3	Cnidaria	Anthozoa	Scleractinia	Cosmopolitan	1	1
6408	Elephantaria	136.4	33.9	15	136.4	33.9	24	Cnidaria	Anthozoa	Scleractinia	Cosmopolitan	13	3
6409	Ellipsasteria	150.8	145.5	1	150.8	145.5	1	Cnidaria	Anthozoa	Scleractinia	Endemic	1	1
6410	Ellipsocoenia	161.2	37.2	12	161.2	33.9	14	Cnidaria	Anthozoa	Scleractinia	Cosmopolitan	8	2
6412	Ellipsosmilia	150.8	83.5	8	150.8	70.6	10	Cnidaria	Anthozoa	Scleractinia	Cosmopolitan	7	3
6415	Enallhelia	167.7	99.6	45	167.7	99.6	53	Cnidaria	Anthozoa	Scleractinia	Cosmopolitan	33	3
6419	Eohydnophora	130	99.6	21	145.5	99.6	33	Cnidaria	Anthozoa	Scleractinia	Cosmopolitan	12	4
6421	Epismilia	189.6	99.6	7	189.6	99.6	11	Cnidaria	Anthozoa	Scleractinia	Cosmopolitan	5	2
6423	Epistreptophyllum	171.6	93.5	62	189.6	70.6	102	Cnidaria	Anthozoa	Scleractinia	Cosmopolitan	45	4
6425	Etallonasteria	161.2	112	20	161.2	112	21	Cnidaria	Anthozoa	Scleractinia	Immigrant	20	2
6426	Eugyra	140.2	99.6	56	140.2	99.6	90	Cnidaria	Anthozoa	Scleractinia	Cosmopolitan	33	3
6428	Euhelia	112	99.6	1	112	99.6	1	Cnidaria	Anthozoa	Scleractinia	Endemic	NA	NA
6434	Ewaldocoenia	37.2	33.9	1	37.2	33.9	1	Cnidaria	Anthozoa	Scleractinia	Endemic	1	1
6435	Faksephyllia	65.5	61.7	2	65.5	58.7	7	Cnidaria	Anthozoa	Scleractinia	Emigrant	1	1
6444	Felixigyra	150.8	70.6	29	150.8	70.6	35	Cnidaria	Anthozoa	Scleractinia	Cosmopolitan	21	4
6447	Flabellosmilia	85.8	70.6	3	85.8	65.5	5	Cnidaria	Anthozoa	Scleractinia	Emigrant	2	1
6455	Fungiastraea	161.2	65.5	105	175.6	65.5	130	Cnidaria	Anthozoa	Scleractinia	Cosmopolitan	77	3
6459	Gablonzeria	216.5	199.6	8	237	199.6	48	Cnidaria	Anthozoa	Scleractinia	Immigrant	6	2
6463	Genabacia	167.7	164.7	1	167.7	164.7	4	Cnidaria	Anthozoa	Scleractinia	Cosmopolitan	1	1
6465	Gigantostylis	203.6	199.6	3	203.6	199.6	3	Cnidaria	Anthozoa	Scleractinia	Endemic	3	2
6466	Gillastraea	216.5	203.6	1	216.5	203.6	3	Cnidaria	Anthozoa	Scleractinia	Cosmopolitan	1	1
6468	Goldfussastrea	183	167.7	2	189.6	167.7	4	Cnidaria	Anthozoa	Scleractinia	Immigrant	2	2
6471	Goniocora	189.6	145.5	49	189.6	125	56	Cnidaria	Anthozoa	Scleractinia	Cosmopolitan	44	3
6475	Grandifavia	161.2	155.7	1	161.2	155.7	1	Cnidaria	Anthozoa	Scleractinia	Endemic	1	1
6479	Guembelastraea	228	216.5	7	228	199.6	10	Cnidaria	Anthozoa	Scleractinia	Emigrant	7	2
6481	Gyrodendron	161.2	70.6	10	161.2	65.5	17	Cnidaria	Anthozoa	Scleractinia	Cosmopolitan	8	1
6482	Haimeicyclus	199.6	175.6	7	199.6	161.2	10	Cnidaria	Anthozoa	Scleractinia	Emigrant	5	2
6498	Heterastraea	203.6	183	16	216.5	183	18	Cnidaria	Anthozoa	Scleractinia	Immigrant	12	3
6499	Heterocoenia	155.7	65.5	26	155.7	40.4	33	Cnidaria	Anthozoa	Scleractinia	Cosmopolitan	18	3
6504	Hexapetalum	155.7	145.5	2	155.7	145.5	2	Cnidaria	Anthozoa	Scleractinia	Endemic	2	1
6505	Hindeastraea	83.5	70.6	2	83.5	70.6	2	Cnidaria	Anthozoa	Scleractinia	Endemic	1	1
6506	Hispaniastraea	189.6	183	3	196.5	183	5	Cnidaria	Anthozoa	Scleractinia	Immigrant	2	1
6513	Hydnophoromeandraraea	130	99.6	15	130	99.6	15	Cnidaria	Anthozoa	Scleractinia	Endemic	10	3
6517	Hykeliphyllum	150.8	112	3	150.8	112	3	Cnidaria	Anthozoa	Scleractinia	Endemic	3	1
6520	Ilariosmilia	40.4	37.2	2	40.4	23.03	3	Cnidaria	Anthozoa	Scleractinia	Emigrant	1	1
6523	Intersmilia	155.7	145.5	3	196.5	145.5	6	Cnidaria	Anthozoa	Scleractinia	Cosmopolitan	3	2
6524	Ironella	161.2	99.6	6	161.2	99.6	10	Cnidaria	Anthozoa	Scleractinia	Immigrant	5	1
6532	Keriophyllia	167.7	164.7	1	167.7	112	7	Cnidaria	Anthozoa	Scleractinia	Emigrant	1	1
6534	Kobyastraea	161.2	85.8	15	175.6	85.8	26	Cnidaria	Anthozoa	Scleractinia	Cosmopolitan	14	2
6536	Koilocoenia	228	216.5	4	228	216.5	4	Cnidaria	Anthozoa	Scleractinia	Endemic	4	2
6539	Kompsasteria	203.6	199.6	1	216.5	199.6	2	Cnidaria	Anthozoa	Scleractinia	Cosmopolitan	1	1
6540	Ksiazkiewiczia	130	112	3	130	112	5	Cnidaria	Anthozoa	Scleractinia	Emigrant	2	2
6541	Kuhnastraea	216.5	199.6	8	216.5	199.6	25	Cnidaria	Anthozoa	Scleractinia	Cosmopolitan	5	2
6545	Lamellomeandra	150.8	145.5	1	150.8	145.5	1	Cnidaria	Anthozoa	Scleractinia	Endemic	1	1
6546	Lamellophyllia	20.43	15.97	1	20.43	15.97	1	Cnidaria	Anthozoa	Scleractinia	Endemic	1	1
6550	Latiastrea	161.2	93.5	48	164.7	93.5	71	Cnidaria	Anthozoa	Scleractinia	Cosmopolitan	36	3
6551	Latiphyllia	167.7	70.6	41	175.6	70.6	48	Cnidaria	Anthozoa	Scleractinia	Cosmopolitan	34	3
6552	Latomeandra	175.6	99.6	59	216.5	37.2	73	Cnidaria	Anthozoa	Scleractinia	Cosmopolitan	49	5
6553	Latusastrea	155.7	89.3	30	155.7	89.3	42	Cnidaria	Anthozoa	Scleractinia	Cosmopolitan	21	3
6554	Lepiconus	203.6	199.6	3	203.6	199.6	3	Cnidaria	Anthozoa	Scleractinia	Endemic	3	1
6559	Leptomussa	55.8	13.65	13	55.8	13.65	23	Cnidaria	Anthozoa	Scleractinia	Cosmopolitan	11	2
6560	Leptophyllaraea	99.6	93.5	1	99.6	70.6	2	Cnidaria	Anthozoa	Scleractinia	Emigrant	NA	NA
6573	Lobopsammia	40.4	33.9	2	40.4	33.9	2	Cnidaria	Anthozoa	Scleractinia	Endemic	1	1
6575	Lochmaeosmilia	167.7	83.5	7	175.6	83.5	27	Cnidaria	Anthozoa	Scleractinia	Cosmopolitan	4	2
6581	Macgeopsis	171.6	161.2	2	183	155.7	13	Cnidaria	Anthozoa	Scleractinia	Cosmopolitan	1	1
6584	Maeandramorpha	161.2	155.7	1	161.2	155.7	1	Cnidaria	Anthozoa	Scleractinia	Endemic	1	1
6588	Margarastraea	216.5	203.6	1	228	189.6	8	Cnidaria	Anthozoa	Scleractinia	Cosmopolitan	1	1
6590	Margarophyllia	237	203.6	35	245	203.6	61	Cnidaria	Anthozoa	Scleractinia	Cosmopolitan	25	2
6591	Margarosmilia	245	199.6	62	245	183	101	Cnidaria	Anthozoa	Scleractinia	Cosmopolitan	39	2
6593	Meandraraea	167.7	70.6	31	167.7	70.6	40	Cnidaria	Anthozoa	Scleractinia	Cosmopolitan	27	4
6594	Meandrastrea	150.8	83.5	7	150.8	83.5	11	Cnidaria	Anthozoa	Scleractinia	Cosmopolitan	5	1
6596	Meandrophyllia	161.2	65.5	48	164.7	65.5	77	Cnidaria	Anthozoa	Scleractinia	Cosmopolitan	40	3
6598	Meandrosmilia	85.8	83.5	1	85.8	83.5	1	Cnidaria	Anthozoa	Scleractinia	Endemic	NA	NA
6600	Meandrovolzeia	216.5	203.6	2	216.5	203.6	2	Cnidaria	Anthozoa	Scleractinia	Endemic	2	1
6601	Melikerona	167.7	164.7	1	167.7	161.2	5	Cnidaria	Anthozoa	Scleractinia	Emigrant	1	1
6603	Mesomorpha	167.7	37.2	42	237	23.03	56	Cnidaria	Anthozoa	Scleractinia	Cosmopolitan	33	6
6606	Micrabacia	99.6	61.7	18	112	61.7	137	Cnidaria	Anthozoa	Scleractinia	Cosmopolitan	9	3
6607	Microphyllia	171.6	70.6	118	196.5	70.6	157	Cnidaria	Anthozoa	Scleractinia	Cosmopolitan	75	5
6609	Microsmilia	150.8	89.3	10	150.8	89.3	11	Cnidaria	Anthozoa	Scleractinia	Cosmopolitan	5	2
6610	Microsolena	171.6	70.6	229	175.6	70.6	312	Cnidaria	Anthozoa	Scleractinia	Cosmopolitan	148	5
6611	Microsolenastraea	140.2	136.4	1	140.2	125	2	Cnidaria	Anthozoa	Scleractinia	Emigrant	1	1
6612	Miophora	28.4	23.03	1	28.4	23.03	1	Cnidaria	Anthozoa	Scleractinia	Endemic	1	1
6614	Mioseris	23.03	20.43	1	23.03	20.43	1	Cnidaria	Anthozoa	Scleractinia	Endemic	1	1
6615	Miscellosmilia	150.8	145.5	1	150.8	145.5	1	Cnidaria	Anthozoa	Scleractinia	Endemic	1	1
6616	Misistella	150.8	136.4	9	150.8	136.4	9	Cnidaria	Anthozoa	Scleractinia	Endemic	7	1
6617	Mitrodendron	161.2	99.6	30	161.2	99.6	32	Cnidaria	Anthozoa	Scleractinia	Cosmopolitan	24	3
6618	Mixastraea	161.2	93.5	9	161.2	93.5	11	Cnidaria	Anthozoa	Scleractinia	Cosmopolitan	8	4
6620	Molukkia	203.6	199.6	1	203.6	199.6	1	Cnidaria	Anthozoa	Scleractinia	Endemic	1	1
6627	Montlivaltia	237	37.2	271	245	1.806	514	Cnidaria	Anthozoa	Scleractinia	Cosmopolitan	170	6
6628	Morphastrea	161.2	65.5	6	161.2	65.5	12	Cnidaria	Anthozoa	Scleractinia	Cosmopolitan	6	2
6630	Morycastraea	245	237	1	245	203.6	2	Cnidaria	Anthozoa	Scleractinia	Emigrant	1	1
6631	Multicolumnastraea	85.8	70.6	2	99.6	61.7	16	Cnidaria	Anthozoa	Scleractinia	Cosmopolitan	2	2
6635	Mycetaraea	155.7	145.5	4	155.7	125	5	Cnidaria	Anthozoa	Scleractinia	Emigrant	3	1
6639	Myriophyllia	228	99.6	32	228	99.6	47	Cnidaria	Anthozoa	Scleractinia	Cosmopolitan	25	3
6640	Myriophyllum	228	216.5	18	228	183	23	Cnidaria	Anthozoa	Scleractinia	Emigrant	14	2
6641	Nefocoenia	89.3	85.8	1	125	85.8	2	Cnidaria	Anthozoa	Scleractinia	Immigrant	1	1
6642	Nefophyllia	99.6	70.6	3	99.6	70.6	4	Cnidaria	Anthozoa	Scleractinia	Cosmopolitan	3	1
6643	Neocaeniopsis	125	70.6	11	125	70.6	11	Cnidaria	Anthozoa	Scleractinia	Endemic	9	2
6644	Neocoenia	112	83.5	6	112	65.5	8	Cnidaria	Anthozoa	Scleractinia	Emigrant	5	2
6646	Nerthastraea	28.4	20.43	2	33.9	20.43	6	Cnidaria	Anthozoa	Scleractinia	Cosmopolitan	2	1
6654	Oedalmia	216.5	199.6	4	216.5	199.6	5	Cnidaria	Anthozoa	Scleractinia	Cosmopolitan	3	2
6655	Ogilviastraea	93.5	89.3	1	93.5	65.5	3	Cnidaria	Anthozoa	Scleractinia	Emigrant	1	1
6657	Omphalophyllia	237	203.6	24	237	203.6	24	Cnidaria	Anthozoa	Scleractinia	Endemic	14	2
6659	Onchotrochus	99.6	89.3	6	99.6	89.3	6	Cnidaria	Anthozoa	Scleractinia	Endemic	NA	NA
6663	Orbignygyra	130	55.8	11	130	55.8	15	Cnidaria	Anthozoa	Scleractinia	Cosmopolitan	11	2
6667	Ovalastrea	167.7	99.6	79	171.6	99.6	103	Cnidaria	Anthozoa	Scleractinia	Cosmopolitan	56	5
6672	Pachydendron	216.5	203.6	1	216.5	203.6	1	Cnidaria	Anthozoa	Scleractinia	Endemic	1	1
6673	Pachygyra	155.7	33.9	5	155.7	33.9	8	Cnidaria	Anthozoa	Scleractinia	Cosmopolitan	4	1
6674	Pachyphyllia	83.5	70.6	2	130	70.6	3	Cnidaria	Anthozoa	Scleractinia	Immigrant	2	1
6678	Palaeastraea	228	199.6	16	228	199.6	23	Cnidaria	Anthozoa	Scleractinia	Emigrant	14	2
6680	Palaeohelia	112	93.5	2	112	93.5	3	Cnidaria	Anthozoa	Scleractinia	Emigrant	1	1
6683	Palaeoplesiastraea	20.43	5.332	13	23.03	5.332	24	Cnidaria	Anthozoa	Scleractinia	Cosmopolitan	10	1
6684	Palaeopsammia	140.2	136.4	1	140.2	55.8	31	Cnidaria	Anthozoa	Scleractinia	Emigrant	1	1
6686	Paleoastroides	23.03	13.65	4	23.03	13.65	4	Cnidaria	Anthozoa	Scleractinia	Endemic	4	1
6687	Palaeastraea	216.5	203.6	1	228	203.6	9	Cnidaria	Anthozoa	Scleractinia	Immigrant	1	1
6689	Pamiroseris	245	199.6	30	245	199.6	74	Cnidaria	Anthozoa	Scleractinia	Cosmopolitan	30	2
6690	Paraclausastraea	136.4	112	4	136.4	112	6	Cnidaria	Anthozoa	Scleractinia	Emigrant	2	1
6697	Paraphyllogyra	189.6	183	1	189.6	183	1	Cnidaria	Anthozoa	Scleractinia	Endemic	1	1
6698	Paraplacocoenia	85.8	61.7	10	125	61.7	16	Cnidaria	Anthozoa	Scleractinia	Cosmopolitan	10	3
6703	Parasynastraea	145.5	70.6	2	145.5	70.6	2	Cnidaria	Anthozoa	Scleractinia	Endemic	2	1
6704	Parathecosmilia	216.5	199.6	21	216.5	183	22	Cnidaria	Anthozoa	Scleractinia	Emigrant	20	1
6706	Paretallonia	164.7	93.5	7	164.7	93.5	10	Cnidaria	Anthozoa	Scleractinia	Cosmopolitan	6	1
6707	Parisastraea	167.7	164.7	1	167.7	164.7	2	Cnidaria	Anthozoa	Scleractinia	Cosmopolitan	1	1
6709	Pattalophyllia	65.5	28.4	5	70.6	15.97	12	Cnidaria	Anthozoa	Scleractinia	Cosmopolitan	4	1
6713	Pentacoenia	130	99.6	18	130	99.6	19	Cnidaria	Anthozoa	Scleractinia	Emigrant	12	3
6714	Peplosmilia	171.6	61.7	13	171.6	61.7	21	Cnidaria	Anthozoa	Scleractinia	Cosmopolitan	11	3
6716	Periseris	171.6	93.5	54	175.6	93.5	64	Cnidaria	Anthozoa	Scleractinia	Cosmopolitan	53	3
6717	Petrophylliella	40.4	37.2	1	40.4	15.97	3	Cnidaria	Anthozoa	Scleractinia	Emigrant	1	1
6718	Phacelepismilia	199.6	196.5	1	199.6	196.5	1	Cnidaria	Anthozoa	Scleractinia	Endemic	1	1
6720	Phacellocoenia	65.5	55.8	2	130	55.8	12	Cnidaria	Anthozoa	Scleractinia	Immigrant	NA	NA
6721	Phacelophyllia	199.6	183	7	216.5	183	14	Cnidaria	Anthozoa	Scleractinia	Immigrant	3	2
6722	Phacelostylophyllum	203.6	183	22	216.5	183	33	Cnidaria	Anthozoa	Scleractinia	Cosmopolitan	16	2
6729	Phyllosmilia	93.5	70.6	10	93.5	65.5	13	Cnidaria	Anthozoa	Scleractinia	Emigrant	7	3
6733	Pinacophyllum	245	183	20	245	183	38	Cnidaria	Anthozoa	Scleractinia	Cosmopolitan	17	2
6734	Pindosmilia	33.9	28.4	1	33.9	28.4	1	Cnidaria	Anthozoa	Scleractinia	Endemic	1	1
6735	Pironastrea	58.7	55.8	1	61.7	23.03	7	Cnidaria	Anthozoa	Scleractinia	Emigrant	1	1
6736	Placocoenia	130	83.5	6	140.2	65.5	13	Cnidaria	Anthozoa	Scleractinia	Cosmopolitan	5	2
6739	Placogyra	161.2	99.6	12	161.2	99.6	14	Cnidaria	Anthozoa	Scleractinia	Cosmopolitan	11	2
6742	Placophyllia	161.2	70.6	58	167.7	33.9	65	Cnidaria	Anthozoa	Scleractinia	Cosmopolitan	48	5
6743	Placosmilia	167.7	33.9	24	167.7	23.03	33	Cnidaria	Anthozoa	Scleractinia	Cosmopolitan	17	4
6745	Platycoenia	33.9	13.65	4	37.2	13.65	7	Cnidaria	Anthozoa	Scleractinia	Cosmopolitan	4	1
6754	Plesiocoenia	167.7	164.7	1	167.7	164.7	2	Cnidaria	Anthozoa	Scleractinia	Cosmopolitan	1	1
6765	Pleurocora	112	61.7	18	112	61.7	20	Cnidaria	Anthozoa	Scleractinia	Cosmopolitan	14	3
6766	Pleurophyllia	161.2	99.6	26	161.2	99.6	29	Cnidaria	Anthozoa	Scleractinia	Cosmopolitan	21	3
6768	Pleurostylina	155.7	112	3	155.7	112	8	Cnidaria	Anthozoa	Scleractinia	Cosmopolitan	3	1
6773	Polyastropsis	171.6	167.7	1	171.6	167.7	1	Cnidaria	Anthozoa	Scleractinia	Endemic	1	1
6774	Polymorphastraea	167.7	164.7	1	167.7	164.7	1	Cnidaria	Anthozoa	Scleractinia	Endemic	1	1
6775	Polyphylloseris	161.2	70.6	39	161.2	65.5	58	Cnidaria	Anthozoa	Scleractinia	Cosmopolitan	30	4
6780	Proaplophyllia	161.2	89.3	10	161.2	89.3	10	Cnidaria	Anthozoa	Scleractinia	Endemic	10	2
6783	Procyclolites	216.5	199.6	13	237	183	25	Cnidaria	Anthozoa	Scleractinia	Cosmopolitan	12	2
6788	Protoheterastrea	245	183	16	245	183	21	Cnidaria	Anthozoa	Scleractinia	Cosmopolitan	13	2
6789	Protoseris	161.2	136.4	17	161.2	112	18	Cnidaria	Anthozoa	Scleractinia	Emigrant	13	1
6790	Protrochocyathus	89.3	70.6	2	112	65.5	9	Cnidaria	Anthozoa	Scleractinia	Cosmopolitan	1	1
6792	Pruvostastraea	161.2	99.6	11	161.2	99.6	11	Cnidaria	Anthozoa	Scleractinia	Endemic	11	1
6796	Psammogyra	161.2	99.6	18	161.2	99.6	20	Cnidaria	Anthozoa	Scleractinia	Immigrant	14	3
6797	Psammohelia	161.2	89.3	15	161.2	89.3	16	Cnidaria	Anthozoa	Scleractinia	Cosmopolitan	10	2
6799	Pseudocoenia	167.7	93.5	121	171.6	93.5	134	Cnidaria	Anthozoa	Scleractinia	Cosmopolitan	76	5
6800	Pseudocoeniopsis	161.2	70.6	11	175.6	70.6	18	Cnidaria	Anthozoa	Scleractinia	Cosmopolitan	10	1
6802	Pseudodiplocoenia	155.7	145.5	2	164.7	145.5	4	Cnidaria	Anthozoa	Scleractinia	Immigrant	2	1
6803	Pseudofavia	85.8	83.5	1	85.8	83.5	1	Cnidaria	Anthozoa	Scleractinia	Endemic	1	1
6808	Pseudomyriophyllia	136.4	93.5	8	136.4	93.5	19	Cnidaria	Anthozoa	Scleractinia	Cosmopolitan	7	3
6809	Pseudopisthophyllum	150.8	112	7	150.8	99.6	9	Cnidaria	Anthozoa	Scleractinia	Emigrant	6	1
6814	Quenstedtiphyllia	228	216.5	1	228	216.5	1	Cnidaria	Anthozoa	Scleractinia	Endemic	1	1
6821	Rennensismilia	93.5	65.5	9	125	33.9	17	Cnidaria	Anthozoa	Scleractinia	Cosmopolitan	7	2
6822	Retiophyllia	245	199.6	128	245	171.6	279	Cnidaria	Anthozoa	Scleractinia	Cosmopolitan	66	4
6827	Reussopsammia	28.4	23.03	1	28.4	23.03	1	Cnidaria	Anthozoa	Scleractinia	Endemic	1	1
6830	Rhabdophyllia	228	150.8	12	228	1.806	18	Cnidaria	Anthozoa	Scleractinia	Cosmopolitan	11	2
6832	Rhaetiastraea	203.6	196.5	4	216.5	196.5	6	Cnidaria	Anthozoa	Scleractinia	Immigrant	4	1
6833	Rhipidogyra	164.7	136.4	42	164.7	136.4	44	Cnidaria	Anthozoa	Scleractinia	Cosmopolitan	30	1
6834	Rhipidosmilia	150.8	145.5	1	150.8	145.5	1	Cnidaria	Anthozoa	Scleractinia	Endemic	1	1
6835	Rhizangia	65.5	20.43	18	70.6	20.43	21	Cnidaria	Anthozoa	Scleractinia	Cosmopolitan	18	4
6840	Sakalavastraea	167.7	155.7	2	183	155.7	6	Cnidaria	Anthozoa	Scleractinia	Cosmopolitan	2	2
6846	Schizosmilia	161.2	136.4	3	161.2	136.4	3	Cnidaria	Anthozoa	Scleractinia	Endemic	3	2
6851	Selenegyra	150.8	145.5	2	150.8	145.5	2	Cnidaria	Anthozoa	Scleractinia	Endemic	2	1
6853	Semeloseris	167.7	150.8	3	167.7	150.8	3	Cnidaria	Anthozoa	Scleractinia	Endemic	2	1
6855	Septastrea	228	13.65	11	228	0.0117	31	Cnidaria	Anthozoa	Scleractinia	Cosmopolitan	10	2
6856	Seriastraea	216.5	199.6	8	216.5	199.6	11	Cnidaria	Anthozoa	Scleractinia	Cosmopolitan	7	2
6860	Siderofungia	140.2	28.4	13	140.2	28.4	26	Cnidaria	Anthozoa	Scleractinia	Cosmopolitan	10	3
6861	Sideroseris	65.5	61.7	2	65.5	40.4	5	Cnidaria	Anthozoa	Scleractinia	Emigrant	2	1
6862	Siderosmilia	189.6	183	1	199.6	175.6	3	Cnidaria	Anthozoa	Scleractinia	Cosmopolitan	1	1
6863	Silesiastraea	245	237	1	245	237	1	Cnidaria	Anthozoa	Scleractinia	Endemic	1	1
6868	Sinuosiphyllia	40.4	37.2	2	40.4	37.2	2	Cnidaria	Anthozoa	Scleractinia	Endemic	2	1
6869	Smilostylia	161.2	150.8	7	161.2	150.8	7	Cnidaria	Anthozoa	Scleractinia	Endemic	7	2
6875	Stelloria	99.6	93.5	1	99.6	93.5	1	Cnidaria	Anthozoa	Scleractinia	Endemic	1	1
6880	Stephanaxophyllia	83.5	70.6	2	83.5	65.5	3	Cnidaria	Anthozoa	Scleractinia	Emigrant	1	1
6884	Stephanosmilia	48.6	40.4	1	83.5	40.4	2	Cnidaria	Anthozoa	Scleractinia	Immigrant	1	1
6885	Stereocoenia	150.8	125	5	150.8	125	6	Cnidaria	Anthozoa	Scleractinia	Cosmopolitan	4	1
6887	Stibastrea	99.6	93.5	2	175.6	93.5	6	Cnidaria	Anthozoa	Scleractinia	Immigrant	1	1
6892	Strotogyra	112	99.6	1	112	99.6	1	Cnidaria	Anthozoa	Scleractinia	Endemic	1	1
6893	Stuoresia	228	216.5	5	228	203.6	7	Cnidaria	Anthozoa	Scleractinia	Emigrant	5	1
6894	Stuoresimorpha	203.6	199.6	2	216.5	199.6	8	Cnidaria	Anthozoa	Scleractinia	Cosmopolitan	2	1
6896	Stylina	228	85.8	243	228	37.2	336	Cnidaria	Anthozoa	Scleractinia	Cosmopolitan	141	4
6897	Stylocoenia	65.5	13.65	26	65.5	13.65	42	Cnidaria	Anthozoa	Scleractinia	Cosmopolitan	22	3
6899	Stylocora	15.97	13.65	4	33.9	13.65	7	Cnidaria	Anthozoa	Scleractinia	Immigrant	4	1
6900	Stylocyathus	161.2	145.5	2	161.2	65.5	7	Cnidaria	Anthozoa	Scleractinia	Emigrant	2	1
6902	Stylophyllopsis	245	183	50	245	15.97	87	Cnidaria	Anthozoa	Scleractinia	Cosmopolitan	34	3
6903	Stylophyllum	216.5	199.6	33	228	183	38	Cnidaria	Anthozoa	Scleractinia	Cosmopolitan	21	2
6905	Stylosmilia	189.6	112	103	196.5	48.6	135	Cnidaria	Anthozoa	Scleractinia	Cosmopolitan	87	5
6913	Synhelia	99.6	89.3	18	99.6	89.3	18	Cnidaria	Anthozoa	Scleractinia	Endemic	5	3
6914	Syzygophyllia	28.4	13.65	8	48.6	1.806	12	Cnidaria	Anthozoa	Scleractinia	Cosmopolitan	7	2
6915	Tarbellastraea	37.2	5.332	123	37.2	5.332	182	Cnidaria	Anthozoa	Scleractinia	Cosmopolitan	68	4
6917	Taxogyra	83.5	70.6	1	83.5	70.6	1	Cnidaria	Anthozoa	Scleractinia	Endemic	NA	NA
6921	Thamnasteria	245	40.4	286	245	40.4	398	Cnidaria	Anthozoa	Scleractinia	Cosmopolitan	219	5
6922	Thamnasteriamorpha	228	216.5	1	228	216.5	2	Cnidaria	Anthozoa	Scleractinia	Cosmopolitan	1	1
6924	Thamnoseris	167.7	70.6	36	175.6	70.6	62	Cnidaria	Anthozoa	Scleractinia	Cosmopolitan	30	5
6926	Thamnotropis	228	216.5	2	228	203.6	3	Cnidaria	Anthozoa	Scleractinia	Emigrant	2	1
6927	Thecactinastraea	189.6	183	3	189.6	183	3	Cnidaria	Anthozoa	Scleractinia	Endemic	2	1
6928	Thecocyathus	183	171.6	24	183	145.5	27	Cnidaria	Anthozoa	Scleractinia	Cosmopolitan	24	3
6929	Thecomeandra	150.8	145.5	4	171.6	145.5	6	Cnidaria	Anthozoa	Scleractinia	Immigrant	3	1
6930	Thecoseris	125	112	2	161.2	112	4	Cnidaria	Anthozoa	Scleractinia	Immigrant	NA	NA
6932	Thecosmilia	245	99.6	179	245	89.3	239	Cnidaria	Anthozoa	Scleractinia	Cosmopolitan	121	5
6933	Thysanus	37.2	33.9	1	37.2	1.806	24	Cnidaria	Anthozoa	Scleractinia	Emigrant	NA	NA
6934	Tiaradendron	161.2	136.4	9	161.2	136.4	9	Cnidaria	Anthozoa	Scleractinia	Endemic	9	1
6936	Toechastraea	237	203.6	7	237	199.6	9	Cnidaria	Anthozoa	Scleractinia	Cosmopolitan	6	2
6937	Tortoflabellum	112	15.97	3	112	15.97	4	Cnidaria	Anthozoa	Scleractinia	Cosmopolitan	2	2
6942	Tricassastraea	136.4	99.6	2	136.4	99.6	2	Cnidaria	Anthozoa	Scleractinia	Endemic	2	2
6943	Tricycloseris	189.6	145.5	4	189.6	145.5	8	Cnidaria	Anthozoa	Scleractinia	Cosmopolitan	4	2
6944	Trigerastraea	167.7	112	7	189.6	112	18	Cnidaria	Anthozoa	Scleractinia	Cosmopolitan	6	2
6946	Trocharea	199.6	112	8	199.6	70.6	13	Cnidaria	Anthozoa	Scleractinia	Cosmopolitan	7	3
6948	Trochoidomeandra	125	99.6	3	130	99.6	5	Cnidaria	Anthozoa	Scleractinia	Immigrant	3	1
6949	Trochoplegmopsis	161.2	125	5	161.2	125	5	Cnidaria	Anthozoa	Scleractinia	Endemic	5	3
6950	Trochoseris	65.5	33.9	3	83.5	15.97	25	Cnidaria	Anthozoa	Scleractinia	Cosmopolitan	3	2
6951	Trochosmilia	125	33.9	15	125	15.97	39	Cnidaria	Anthozoa	Scleractinia	Cosmopolitan	9	2
6953	Tropidendron	228	203.6	9	228	203.6	9	Cnidaria	Anthozoa	Scleractinia	Endemic	9	1
6960	Tubicora	65.5	61.7	1	65.5	55.8	2	Cnidaria	Anthozoa	Scleractinia	Emigrant	NA	NA
6963	Turbinolia	48.6	33.9	28	112	28.4	106	Cnidaria	Anthozoa	Scleractinia	Cosmopolitan	NA	NA
6965	Valliculastraea	85.8	83.5	5	85.8	83.5	5	Cnidaria	Anthozoa	Scleractinia	Endemic	3	1
6967	Vallimeandropsis	175.6	171.6	1	175.6	171.6	1	Cnidaria	Anthozoa	Scleractinia	Endemic	1	1
6976	Volzeia	245	199.6	41	245	183	62	Cnidaria	Anthozoa	Scleractinia	Cosmopolitan	30	2
6979	Zardinophyllum	245	199.6	3	245	199.6	4	Cnidaria	Anthozoa	Scleractinia	Cosmopolitan	3	1
6983	Bolboporites	464	460.9	1	464	460.9	5	Cnidaria	Anthozoa		Cosmopolitan	1	1
6999	Eophasma	196.5	189.6	1	196.5	189.6	1	Nematoda			Endemic	1	1
7031	Arabellites	421.3	418.7	4	452	348	14	Annelida	Polychaeta	Eunicemorpha	Cosmopolitan	4	1
7043	Gotlandites	428.2	422.9	2	428.2	422.9	2	Annelida	Polychaeta	Eunicemorpha	Endemic	1	1
7046	Hindenites	428.2	418.7	8	428.2	418.7	8	Annelida	Polychaeta	Eunicemorpha	Endemic	4	3
7049	Kettnerites	436	416	79	436	416	79	Annelida	Polychaeta	Eunicemorpha	Endemic	8	5
7050	Lanceolatites	436	418.7	7	436	418.7	7	Annelida	Polychaeta	Eunicemorpha	Endemic	4	3
7051	Langeites	421.3	418.7	2	421.3	418.7	2	Annelida	Polychaeta	Eunicemorpha	Endemic	1	1
7063	Oenonites	450	443.7	1	450	443.7	2	Annelida	Polychaeta	Eunicemorpha	Cosmopolitan	1	1
7078	Praelumbrinereis	245	237	1	245	237	1	Annelida	Polychaeta	Eunicemorpha	Endemic	1	1
7116	Melanoraphia	196.5	189.6	1	196.5	189.6	1	Annelida	Polychaeta	Phyllodocemorpha	Endemic	1	1
7133	Triadonereis	245	237	1	245	237	1	Annelida	Polychaeta	Phyllodocemorpha	Endemic	NA	NA
7163	Camptosalpinx	397.5	391.8	1	397.5	391.8	1	Annelida	Polychaeta	Serpulimorpha	Endemic	1	1
7177	Flucticularia	93.5	65.5	3	93.5	65.5	3	Annelida	Polychaeta	Serpulimorpha	Endemic	1	1
7179	Genicularia	164.7	161.2	1	164.7	161.2	1	Annelida	Polychaeta	Serpulimorpha	Endemic	1	1
7196	Neomicrorbis	130	70.6	7	130	70.6	7	Annelida	Polychaeta	Serpulimorpha	Endemic	3	2
7200	Paliurus	37.2	33.9	1	58.7	33.9	2	Annelida	Polychaeta	Serpulimorpha	Immigrant	1	1
7204	Pentaditrupa	130	83.5	2	130	83.5	2	Annelida	Polychaeta	Serpulimorpha	Endemic	2	2
7207	Placostegus	130	0.0117	3	130	0.0117	3	Annelida	Polychaeta	Serpulimorpha	Endemic	3	1
7209	Propomatoceros	130	125	1	130	125	1	Annelida	Polychaeta	Serpulimorpha	Endemic	1	1
7216	Rotularia	125	33.9	4	189.6	33.9	94	Annelida	Polychaeta	Serpulimorpha	Cosmopolitan	2	2
7218	Sarcinella	125	65.5	3	140.2	65.5	6	Annelida	Polychaeta	Serpulimorpha	Immigrant	2	2
7224	Serpulites	450	416	28	488.3	391.8	51	Annelida	Polychaeta	Serpulimorpha	Cosmopolitan	26	3
7230	Streptindytes	411.2	391.8	2	411.2	391.8	2	Annelida	Polychaeta	Serpulimorpha	Endemic	2	1
7231	Tetraserpula	164.7	155.7	2	164.7	155.7	14	Annelida	Polychaeta	Serpulimorpha	Immigrant	NA	NA
7240	Campylites	161.2	155.7	13	161.2	155.7	13	Annelida	Polychaeta		Endemic	NA	NA
7253	Lercaritubus	268	265.8	1	275.6	260.4	5	Porifera	Demospongea	Agelasida	Immigrant	1	1
7256	Microtubus	237	199.6	18	237	199.6	27	Annelida	Polychaeta		Emigrant	18	1
7389	Compacoleus	436	428.2	1	436	428.2	1				Endemic	1	1
7390	Lepidocoleus	478.6	391.8	3	478.6	391.8	18				Cosmopolitan	3	2
7391	Plumulites	478.6	374.5	6	478.6	374.5	12	Problematica	Machaeridia	Lepidocoleomorpha	Cosmopolitan	2	2
7393	Turrilepas	436	428.2	1	436	318.1	5	Problematica	Machaeridia		Emigrant	1	1
7426	Coleolus	348	318.1	3	542	318.1	21	Problematica			Immigrant	3	2
7431	Conchicolites	428.2	418.7	9	428.2	418.7	9	Mollusca	Tentaculita	Cornulitida	Endemic	6	2
7433	Cornulites	450	416	41	459	318.1	139	Mollusca	Tentaculita	Cornulitida	Cosmopolitan	30	4
7434	Kolihaia	428.2	426.2	1	428.2	426.2	1	Mollusca	Tentaculita	Cornulitida	Endemic	NA	NA
7452	Torellella	542	459	9	542	459	119	Problematica		Hyolithelminthida	Cosmopolitan	6	3
7489	Bacinella	245	65.5	99	275.6	65.5	121	Problematica			Cosmopolitan	88	4
7554	Nannoconus	125	112	4	125	112	4	Haptophyta	Prymnesiophyceae		Endemic	NA	NA
7576	Problematikum	216.5	199.6	4	228	199.6	5	Problematica			Immigrant	4	1
7622	Tuvinia	416	411.2	1	416	411.2	1	Problematica			Endemic	NA	NA
7675	Bactrotheca	471.8	443.7	5	471.8	443.7	5	Mollusca	Hyolitha	Orthothecida	Endemic	5	1
7680	Ceratotheca	426.2	422.9	2	426.2	422.9	2	Mollusca	Hyolitha	Hyolithida	Endemic	NA	NA
7704	Orthotheca	542	391.8	10	542	391.8	22	Mollusca	Hyolitha	Orthothecida	Cosmopolitan	6	3
7735	Elegantilites	471.8	445.6	2	478.6	445.6	3	Mollusca	Hyolitha	Hyolithida	Immigrant	2	1
7740	Gompholites	471.8	464	1	471.8	464	1	Mollusca	Hyolitha	Hyolithida	Endemic	1	1
7746	Hyolithes	542	374.5	42	542	311.7	184	Mollusca	Hyolitha	Hyolithida	Cosmopolitan	22	3
7774	Pauxillites	471.8	464	1	478.6	464	3	Mollusca	Hyolitha	Hyolithida	Immigrant	1	1
7780	Recilites	450	439	2	450	439	2	Mollusca	Hyolitha	Hyolithida	Endemic	NA	NA
7795	Pseudotoxeuma	284.4	275.6	1	284.4	275.6	3	Mollusca	Hyolithomorpha	Toxeumorphorida	Cosmopolitan	1	1
7811	Drahomira	422.9	416	5	422.9	416	5	Mollusca	Tergomya	Tryblidiida	Endemic	NA	NA
7817	Pilina	428.2	421.3	4	428.2	421.3	4	Mollusca	Tergomya	Tryblidiida	Endemic	3	1
7820	Tryblidium	428.2	426.2	3	478.6	421.3	14	Mollusca	Tergomya	Tryblidiida	Cosmopolitan	2	1
7824	Cyclocyrtonella	416	397.5	3	416	397.5	3	Mollusca	Tergomya	Cyrtonellida	Endemic	1	1
7825	Cyrtolites	450	421.3	6	478.6	385.3	84	Mollusca	Tergomya	Cyrtonellida	Cosmopolitan	4	1
7829	Oriostoma	443.7	407	60	450	391.8	86	Mollusca	Gastropoda	Euomphalina	Cosmopolitan	26	4
7831	Procarinaria	426.2	421.3	4	426.2	421.3	4	Mollusca	Helcionelloida	Helcionellida	Endemic	NA	NA
7833	Sinuitella	488.3	478.6	1	488.3	478.6	1	Mollusca	Gastropoda	Bellerophontida	Endemic	1	1
7841	Hypseloconus	464	460.9	1	513	460.9	25	Mollusca	Tergomya	Hypseloconida	Immigrant	1	1
7893	Archinacellina	450	445.6	1	450	445.6	1	Mollusca	Tergomya	Tryblidiida	Endemic	1	1
7960	Neocyrtolites	411.2	407	1	411.2	407	1	Mollusca	Tergomya	Cyrtonellida	Endemic	1	1
7993	Pygmaeoconus	464	460.9	1	464	460.9	4	Mollusca	Tergomya	Kiringellida	Cosmopolitan	NA	NA
8027	Chelodes	426.2	422.9	3	492.5	411.2	11	Mollusca	Polyplacophora		Cosmopolitan	1	1
8030	Gotlandochiton	428.2	426.2	1	478.6	426.2	4	Mollusca	Polyplacophora		Immigrant	1	1
8031	Haeggochiton	83.5	70.6	1	83.5	70.6	1	Mollusca	Polyplacophora		Endemic	NA	NA
8034	Ivoechiton	83.5	70.6	1	478.6	70.6	5	Mollusca	Polyplacophora		Immigrant	NA	NA
8036	Olingechiton	83.5	70.6	1	83.5	70.6	1	Mollusca	Polyplacophora		Endemic	NA	NA
8042	Scanochiton	83.5	70.6	1	83.5	70.6	1	Mollusca	Polyplacophora		Endemic	NA	NA
8051	Allochiton	196.5	189.6	3	196.5	189.6	3	Mollusca	Polyplacophora	Neoloricata	Endemic	NA	NA
8082	Heterochiton	196.5	189.6	5	196.5	189.6	5	Mollusca	Polyplacophora	Neoloricata	Endemic	NA	NA
8113	Pterochiton	303.9	299	1	340	280	8	Mollusca	Polyplacophora	Neoloricata	Cosmopolitan	1	1
8114	Pterygochiton	196.5	189.6	3	196.5	189.6	3	Mollusca	Polyplacophora	Ischnochitonina	Endemic	NA	NA
8141	Ribeiria	478.6	471.8	3	501	471.8	17	Mollusca	Rostroconchia	Ribeirioida	Immigrant	3	1
8154	Conocardium	428.2	270.6	26	464	265.8	90	Mollusca	Rostroconchia	Conocardiida	Cosmopolitan	17	5
8157	Hippocardia	407	333	4	411.2	318.1	21	Mollusca	Rostroconchia	Conocardiida	Cosmopolitan	1	1
8158	Mulceodens	426.2	422.9	1	436	422.9	9	Mollusca	Rostroconchia	Conocardiida	Immigrant	1	1
8187	Prodentalium	189.6	183	23	308	161.2	72	Mollusca	Scaphopoda	Dentaliida	Cosmopolitan	19	1
8188	Progadilina	189.6	183	18	189.6	183	18	Mollusca	Scaphopoda	Dentaliida	Endemic	15	1
8212	Alternatus	411.2	407	4	411.2	407	4	Mollusca	Tentaculita	Tentaculitida	Endemic	NA	NA
8215	Contractenus	411.2	407	1	411.2	407	1	Mollusca	Tentaculita	Tentaculitida	Endemic	NA	NA
8217	Dicricoconus	428.2	374.5	41	428.2	374.5	48	Mollusca	Tentaculita	Volynitida	Cosmopolitan	20	4
8218	Gotlandellites	436	426.2	4	436	426.2	4	Mollusca	Tentaculita	Tentaculitida	Endemic	4	2
8221	Lonchidium	421.3	416	16	421.3	416	16	Mollusca	Tentaculita	Volynitida	Endemic	NA	NA
8222	Longulatus	411.2	407	2	411.2	407	2	Mollusca	Tentaculita	Tentaculitida	Endemic	NA	NA
8223	Multiconus	416	407	4	416	385.3	6	Mollusca	Tentaculita	Tentaculitida	Emigrant	NA	NA
8224	Odessites	422.9	416	24	422.9	416	24	Mollusca	Tentaculita	Volynitida	Endemic	9	2
8227	Podolites	428.2	411.2	16	428.2	391.8	17	Mollusca	Tentaculita	Volynitida	Emigrant	6	4
8228	Prolationus	411.2	407	3	411.2	407	3	Mollusca	Tentaculita	Tentaculitida	Endemic	NA	NA
8232	Seretites	436	426.2	8	436	426.2	8	Mollusca	Tentaculita	Tentaculitida	Endemic	6	2
8234	Tentaculites	450	385.3	132	488.3	348	402	Mollusca	Tentaculita	Tentaculitida	Cosmopolitan	38	5
8236	Tractabilopsis	428.2	426.2	1	428.2	426.2	1	Mollusca	Tentaculita	Tentaculitida	Endemic	1	1
8238	Turmalites	428.2	426.2	12	428.2	411.2	13	Mollusca	Tentaculita	Volynitida	Emigrant	8	1
8239	Ukrainites	411.2	407	1	411.2	407	1	Mollusca	Tentaculita	Tentaculitida	Endemic	NA	NA
8242	Vjalovites	411.2	407	3	411.2	385.3	4	Mollusca	Tentaculita	Tentaculitida	Emigrant	NA	NA
8243	Volynites	426.2	411.2	5	426.2	411.2	5	Mollusca	Tentaculita	Volynitida	Endemic	2	1
8246	Homoctenus	411.2	374.5	15	416	374.5	24	Mollusca	Tentaculita	Homoctenida	Cosmopolitan	4	2
8247	Polycylindrites	385.3	374.5	1	385.3	374.5	1	Mollusca	Tentaculita	Homoctenida	Endemic	1	1
8249	Corniculina	411.2	407	1	411.2	407	1	Mollusca	Tentaculita	Procorniculinida	Endemic	NA	NA
8251	Costulatostyliolina	407	391.8	2	407	391.8	3	Mollusca	Tentaculita	Nowakiida	Emigrant	1	1
8252	Crassilina	411.2	407	1	411.2	407	1	Mollusca	Tentaculita	Nowakiida	Endemic	NA	NA
8255	Guerichina	411.2	407	7	411.2	407	15	Mollusca	Tentaculita	Nowakiida	Cosmopolitan	1	1
8256	Homoctenowakia	416	411.2	1	416	411.2	1	Mollusca	Tentaculita	Homoctenida	Endemic	NA	NA
8257	Metastyliolina	411.2	391.8	8	411.2	391.8	12	Mollusca	Tentaculita	Nowakiida	Immigrant	3	2
8258	Nowakia	416	374.5	117	416	374.5	221	Mollusca	Tentaculita	Nowakiida	Cosmopolitan	11	4
8259	Paranowakia	416	411.2	15	416	407	28	Mollusca	Tentaculita	Homoctenida	Emigrant	1	1
8262	Striatostyliolina	397.5	385.3	12	407	385.3	19	Mollusca	Tentaculita	Nowakiida	Cosmopolitan	NA	NA
8264	Styliolina	411.2	374.5	30	450	348	142	Mollusca	Tentaculita	Styliolinida	Cosmopolitan	6	3
8266	Viriatella	407	391.8	2	411.2	391.8	5	Mollusca	Tentaculita	Styliolinida	Immigrant	NA	NA
8270	Angulospira	445.6	443.7	1	445.6	443.7	1	Mollusca	Paragastropoda	Mimospirida	Endemic	1	1
8274	Bodospira	445.6	443.7	3	445.6	443.7	3	Mollusca	Paragastropoda	Mimospirida	Endemic	2	1
8275	Clisospira	464	445.6	7	478.6	422.9	10	Mollusca	Paragastropoda	Mimospirida	Cosmopolitan	5	2
8276	Conoclisa	416	411.2	1	416	411.2	1	Mollusca	Paragastropoda	Mimospirida	Endemic	NA	NA
8283	Laeogyra	445.6	443.7	2	471.8	443.7	3	Mollusca	Paragastropoda	Mimospirida	Immigrant	2	1
8287	Mimospira	488.3	421.3	3	488.3	421.3	5	Mollusca	Paragastropoda	Mimospirida	Cosmopolitan	3	3
8288	Omphalocirrus	391.8	385.3	4	411.2	385.3	14	Mollusca	Gastropoda	Euomphalina	Immigrant	NA	NA
8289	Onychochilus	436	418.7	9	436	411.2	10	Mollusca	Paragastropoda	Mimospirida	Emigrant	4	1
8298	Tapinogyra	445.6	443.7	1	445.6	443.7	1	Mollusca	Paragastropoda	Mimospirida	Endemic	1	1
8299	Trochoclisa	416	397.5	2	416	397.5	3	Mollusca	Paragastropoda	Mimospirida	Cosmopolitan	NA	NA
8306	Aglaoglypta	391.8	359.2	5	391.8	359.2	12	Mollusca	Gastropoda	Bellerophontida	Cosmopolitan	NA	NA
8308	Anapetopsis	428.2	426.2	2	428.2	426.2	2	Mollusca	Gastropoda	Bellerophontida	Endemic	NA	NA
8309	Aspidotheca	411.2	407	2	411.2	407	2	Mollusca	Gastropoda	Bellerophontida	Endemic	NA	NA
8311	Bellerophon	436	250.4	46	478.6	250.4	296	Mollusca	Gastropoda	Bellerophontida	Cosmopolitan	22	4
8312	Beyrichidiscus	421.3	418.7	1	421.3	418.7	1	Mollusca	Gastropoda	Bellerophontida	Endemic	NA	NA
8313	Boiotremus	436	421.3	12	436	421.3	12	Mollusca	Gastropoda	Bellerophontida	Endemic	3	2
8315	Bubovicus	426.2	422.9	2	426.2	422.9	2	Mollusca	Gastropoda	Bellerophontida	Endemic	NA	NA
8317	Bucania	436	397.5	5	488.3	397.5	87	Mollusca	Gastropoda	Bellerophontida	Cosmopolitan	NA	NA
8318	Bucanopsis	450	418.7	13	457	306.5	34	Mollusca	Gastropoda	Bellerophontida	Cosmopolitan	11	3
8319	Carinaropsis	416	411.2	1	460.9	411.2	19	Mollusca	Gastropoda	Bellerophontida	Immigrant	NA	NA
8326	Cyclotheca	426.2	422.9	1	426.2	422.9	1	Mollusca	Gastropoda	Bellerophontida	Endemic	NA	NA
8328	Cymbularia	478.6	407	14	478.6	407	14	Mollusca	Gastropoda	Bellerophontida	Endemic	10	3
8330	Eobucania	488.3	478.6	2	488.3	478.6	7	Mollusca	Gastropoda	Bellerophontida	Cosmopolitan	2	2
8332	Euphemites	374.5	308	9	407	251	238	Mollusca	Gastropoda	Bellerophontida	Cosmopolitan	3	3
8336	Grandostoma	471.8	445.6	2	471.8	445.6	2	Mollusca	Gastropoda	Bellerophontida	Endemic	NA	NA
8340	Isospira	445.6	443.7	1	445.6	443.7	1	Mollusca	Tergomya	Cyrtonellida	Endemic	1	1
8342	Knightites	303.9	299	1	359.2	270.6	9	Mollusca	Gastropoda	Bellerophontida	Cosmopolitan	1	1
8343	Kodymites	422.9	407	3	422.9	407	4	Mollusca	Gastropoda	Bellerophontida	Cosmopolitan	2	1
8344	Kokenospira	464	439	4	464	251	13	Mollusca	Gastropoda	Bellerophontida	Cosmopolitan	1	1
8346	Liljevallospira	428.2	426.2	2	428.2	422.9	3	Mollusca	Gastropoda	Bellerophontida	Cosmopolitan	NA	NA
8347	Megalomphala	478.6	418.7	9	478.6	411.2	16	Mollusca	Gastropoda	Bellerophontida	Cosmopolitan	7	4
8356	Patellostium	374.5	359.2	2	374.5	299	3	Mollusca	Gastropoda	Bellerophontida	Emigrant	NA	NA
8358	Peelerophon	488.3	471.8	6	488.3	471.8	16	Mollusca	Gastropoda	Bellerophontida	Cosmopolitan	6	1
8359	Pharetrolites	426.2	418.7	3	428.2	411.2	13	Mollusca	Gastropoda	Bellerophontida	Cosmopolitan	NA	NA
8361	Phragmolites	450	443.7	2	471.8	443.7	79	Mollusca	Gastropoda	Bellerophontida	Immigrant	NA	NA
8362	Phragmosphaera	422.9	418.7	1	422.9	385.3	4	Mollusca	Gastropoda	Bellerophontida	Emigrant	1	1
8364	Plectonotus	436	411.2	3	436	374.5	31	Mollusca	Gastropoda	Bellerophontida	Cosmopolitan	1	1
8368	Pterotheca	450	428.2	4	460.9	428.2	18	Mollusca	Gastropoda	Bellerophontida	Immigrant	1	1
8371	Ptychosphaera	436	411.2	3	436	397.5	7	Mollusca	Gastropoda	Bellerophontida	Cosmopolitan	NA	NA
8372	Retispira	391.8	308	7	411.2	251	168	Mollusca	Gastropoda	Bellerophontida	Cosmopolitan	2	2
8374	Salpingostoma	439	428.2	2	460.9	426.2	47	Mollusca	Gastropoda	Bellerophontida	Cosmopolitan	1	1
8378	Sinuites	478.6	445.6	12	478.6	443.7	111	Mollusca	Gastropoda	Bellerophontida	Cosmopolitan	9	2
8379	Sinuitina	411.2	397.5	2	411.2	299	25	Mollusca	Gastropoda	Bellerophontida	Emigrant	1	1
8380	Sphenosphaera	436	418.7	2	457	418.7	41	Mollusca	Gastropoda	Bellerophontida	Immigrant	1	1
8386	Temnodiscus	464	422.9	5	464	407	8	Mollusca	Gastropoda	Bellerophontida	Emigrant	1	1
8389	Tremanotus	443.7	421.3	7	443.7	407	25	Mollusca	Gastropoda	Bellerophontida	Cosmopolitan	1	1
8390	Tritonophon	450	428.2	3	450	428.2	3	Mollusca	Gastropoda	Bellerophontida	Endemic	1	1
8391	Tropidodiscus	471.8	385.3	12	488.3	284.4	67	Mollusca	Gastropoda	Bellerophontida	Cosmopolitan	5	1
8393	Warthia	253.8	250.4	16	359.2	247.4	58	Mollusca	Gastropoda	Bellerophontida	Cosmopolitan	16	2
8399	Archinacella	471.8	445.6	4	492.5	443.7	48	Mollusca	Tergomya	Archinacellida	Cosmopolitan	2	1
8405	Conorhytis	167.7	164.7	1	167.7	164.7	1	Mollusca	Gastropoda		Endemic	1	1
8414	Lepetopsis	359.2	203.6	4	359.2	203.6	18	Mollusca	Tergomya	Archinacellida	Cosmopolitan	2	2
8427	Scurriopsis	164.7	61.7	2	249.7	61.7	15	Mollusca	Gastropoda		Cosmopolitan	2	2
8429	Symmetrocapulus	164.7	161.2	1	164.7	112	3	Mollusca	Gastropoda		Emigrant	1	1
8434	Anomphalus	348	340	1	411.2	199.6	46	Mollusca	Gastropoda	Euomphalina	Cosmopolitan	1	1
8440	Boucotspira	450	426.2	3	471.8	426.2	6	Mollusca	Gastropoda	Euomphalina	Immigrant	NA	NA
8442	Centrifugus	422.9	418.7	3	422.9	418.7	3	Mollusca	Gastropoda	Euomphalina	Endemic	2	1
8445	Cyclonema	450	418.7	30	464	164.7	217	Mollusca	Gastropoda	Euomphalina	Cosmopolitan	21	5
8448	Discohelix	189.6	58.7	12	245	0.0117	59	Mollusca	Gastropoda		Cosmopolitan	7	3
8449	Discordichilus	436	422.9	5	436	422.9	10	Mollusca	Gastropoda	Euomphalina	Cosmopolitan	3	2
8451	Ecculiomphalus	471.8	460.9	2	488.3	391.8	62	Mollusca	Gastropoda	Euomphalina	Cosmopolitan	1	1
8455	Euomphalopterus	439	421.3	26	450	418.7	39	Mollusca	Gastropoda	Euomphalina	Cosmopolitan	11	4
8456	Euomphalus	450	203.6	38	478.6	199.6	161	Mollusca	Gastropoda	Euomphalina	Cosmopolitan	19	4
8461	Holopea	464	407	13	488.3	251	169	Mollusca	Gastropoda	Euomphalina	Cosmopolitan	8	2
8462	Hystricoceras	428.2	422.9	2	428.2	422.9	2	Mollusca	Gastropoda	Euomphalina	Endemic	1	1
8464	Kiaeromphalus	436	428.2	1	436	428.2	1	Mollusca	Gastropoda	Euomphalina	Endemic	NA	NA
8467	Lesueurilla	478.6	464	7	488.3	443.7	21	Mollusca	Gastropoda	Euomphalina	Cosmopolitan	6	2
8470	Lytospira	464	421.3	3	464	391.8	18	Mollusca	Gastropoda	Euomphalina	Cosmopolitan	2	1
8478	Ophileta	478.6	471.8	1	488.3	443.7	47	Mollusca	Gastropoda	Euomphalina	Cosmopolitan	NA	NA
8483	Pachystrophia	443.7	421.3	5	471.8	411.2	18	Mollusca	Gastropoda	Euomphalina	Cosmopolitan	NA	NA
8484	Pararaphistoma	478.6	460.9	4	478.6	436	15	Mollusca	Gastropoda	Euomphalina	Cosmopolitan	3	1
8485	Phanerotinus	359.2	340	3	359.2	340	3	Mollusca	Gastropoda	Euomphalina	Endemic	1	1
8487	Planitrochus	416	407	4	428.2	407	7	Mollusca	Gastropoda		Immigrant	2	1
8491	Poleumita	436	418.7	32	436	397.5	47	Mollusca	Gastropoda	Euomphalina	Cosmopolitan	14	3
8493	Pseudophorus	428.2	421.3	2	450	421.3	3	Mollusca	Gastropoda	Euomphalina	Immigrant	1	1
8494	Pycnomphalus	436	416	8	450	416	10	Mollusca	Gastropoda	Euomphalina	Cosmopolitan	1	1
8495	Raphistoma	418.7	416	1	488.3	416	41	Mollusca	Gastropoda	Euomphalina	Immigrant	NA	NA
8497	Scalites	418.7	416	2	478.6	416	32	Mollusca	Gastropoda	Euomphalina	Immigrant	1	1
8498	Serpulospira	391.8	385.3	6	407	345.3	25	Mollusca	Gastropoda	Euomphalina	Cosmopolitan	1	1
8499	Siluriphorus	428.2	426.2	6	428.2	407	7	Mollusca	Gastropoda	Euomphalina	Emigrant	2	1
8502	Spinicharybdis	436	428.2	1	436	418.7	6	Mollusca	Gastropoda	Euomphalina	Emigrant	1	1
8504	Straparollus	450	112	49	450	112	170	Mollusca	Gastropoda	Euomphalina	Cosmopolitan	10	4
8505	Streptotrochus	450	426.2	7	450	426.2	7	Mollusca	Gastropoda	Euomphalina	Endemic	3	2
8511	Maclurites	478.6	471.8	2	488.3	203.6	126	Mollusca	Gastropoda	Euomphalina	Cosmopolitan	1	1
8519	Aclisina	340	333	1	397.5	251	8	Mollusca	Gastropoda	Murchisoniina	Cosmopolitan	NA	NA
8527	Agnesia	391.8	385.3	4	391.8	340	6	Mollusca	Gastropoda	Murchisoniina	Emigrant	NA	NA
8535	Amaurotoma	303.9	299	1	340	275.6	9	Mollusca	Gastropoda	Euomphalina	Cosmopolitan	1	1
8536	Amberleya	199.6	125	25	199.6	65.5	50	Mollusca	Gastropoda		Cosmopolitan	23	5
8541	Amphitrochus	183	171.6	6	203.6	164.7	14	Mollusca	Gastropoda	Archaeogastropoda	Cosmopolitan	6	2
8549	Angyomphalus	374.5	196.5	8	391.8	196.5	37	Mollusca	Gastropoda	Murchisoniina	Cosmopolitan	2	2
8553	Anticonulus	228	99.6	5	228	99.6	6	Mollusca	Gastropoda		Immigrant	1	1
8566	Aristerella	196.5	189.6	1	460.9	189.6	11	Mollusca	Gastropoda	Archaeogastropoda	Immigrant	1	1
8568	Arjamannia	450	428.2	7	450	428.2	12	Mollusca	Gastropoda	Murchisoniina	Cosmopolitan	NA	NA
8569	Arribazona	294.6	284.4	3	294.6	284.4	3	Mollusca	Gastropoda	Murchisoniina	Endemic	NA	NA
8572	Asterohelix	196.5	189.6	1	196.5	189.6	1	Mollusca	Gastropoda	Archaeogastropoda	Endemic	NA	NA
8574	Astralites	391.8	385.3	7	397.5	385.3	9	Mollusca	Gastropoda	Euomphalina	Immigrant	NA	NA
8577	Ataphrus	189.6	112	21	189.6	58.7	118	Mollusca	Gastropoda		Cosmopolitan	17	6
8578	Atira	70.6	65.5	2	83.5	65.5	10	Mollusca	Gastropoda		Immigrant	2	1
8582	Australonema	416	385.3	5	422.9	385.3	25	Mollusca	Gastropoda	Euomphalina	Cosmopolitan	1	1
8583	Austriacopsis	189.6	175.6	2	189.6	175.6	2	Mollusca	Gastropoda		Endemic	1	1
8589	Bandelium	228	216.5	2	228	216.5	2	Mollusca	Gastropoda	Archaeogastropoda	Endemic	1	1
8591	Barbotella	5.332	1.806	2	5.332	1.806	2	Mollusca	Gastropoda	Archaeogastropoda	Endemic	NA	NA
8593	Barrandecirrus	422.9	421.3	1	422.9	421.3	1	Mollusca	Gastropoda	Murchisoniina	Endemic	NA	NA
8597	Bathrotomaria	183	70.6	42	196.5	70.6	81	Mollusca	Gastropoda		Cosmopolitan	28	7
8600	Baylea	391.8	345.3	2	391.8	260.4	35	Mollusca	Gastropoda	Murchisoniina	Cosmopolitan	1	1
8603	Bembexia	422.9	418.7	1	422.9	333	44	Mollusca	Gastropoda	Murchisoniina	Emigrant	1	1
8604	Beraunia	422.9	421.3	2	422.9	418.7	5	Mollusca	Gastropoda	Euomphalina	Cosmopolitan	1	1
8608	Bicarina	407	385.3	4	422.9	385.3	8	Mollusca	Gastropoda	Euomphalina	Cosmopolitan	NA	NA
8612	Borestus	374.5	359.2	3	374.5	203.6	21	Mollusca	Gastropoda		Emigrant	NA	NA
8615	Brachytomaria	450	445.6	1	453.5	443.7	10	Mollusca	Gastropoda	Murchisoniina	Immigrant	1	1
8620	Buechelia	391.8	385.3	6	397.5	385.3	11	Mollusca	Gastropoda	Euomphalina	Immigrant	2	1
8621	Buckmanina	155.7	150.8	1	155.7	150.8	1	Mollusca	Gastropoda	Archaeogastropoda	Endemic	1	1
8627	Calliomphalus	167.7	33.9	48	167.7	33.9	181	Mollusca	Gastropoda		Cosmopolitan	18	3
8646	Catantostoma	391.8	385.3	2	391.8	385.3	2	Mollusca	Gastropoda		Endemic	NA	NA
8647	Cataschisma	450	428.2	2	471.8	428.2	3	Mollusca	Gastropoda	Murchisoniina	Immigrant	NA	NA
8649	Catazone	428.2	418.7	3	436	391.8	12	Mollusca	Gastropoda	Murchisoniina	Cosmopolitan	2	1
8652	Cheilotomona	228	216.5	2	245	216.5	15	Mollusca	Gastropoda	Murchisoniina	Immigrant	NA	NA
8655	Chilodonta	155.7	61.7	8	155.7	61.7	11	Mollusca	Gastropoda		Cosmopolitan	7	3
8666	Cirrus	196.5	189.6	1	196.5	167.7	3	Mollusca	Gastropoda		Emigrant	1	1
8667	Cirsochilus	58.7	55.8	5	125	1.806	10	Mollusca	Gastropoda		Cosmopolitan	2	1
8674	Clathrospira	464	459	3	478.6	443.7	81	Mollusca	Gastropoda	Murchisoniina	Cosmopolitan	2	1
8682	Codinella	228	216.5	1	228	216.5	1	Mollusca	Gastropoda		Endemic	1	1
8683	Coelobolma	93.5	70.6	6	93.5	70.6	6	Mollusca	Gastropoda	Archaeogastropoda	Endemic	NA	NA
8684	Coelocaulus	422.9	421.3	1	478.6	407	32	Mollusca	Gastropoda	Murchisoniina	Cosmopolitan	NA	NA
8686	Coelozone	391.8	385.3	1	436	385.3	2	Mollusca	Gastropoda	Murchisoniina	Immigrant	NA	NA
8690	Collonia	65.5	23.03	13	228	23.03	15	Mollusca	Gastropoda		Immigrant	5	2
8693	Colpomphalus	199.6	196.5	1	199.6	175.6	2	Mollusca	Gastropoda	Euomphalina	Emigrant	1	1
8701	Conotoma	428.2	421.3	4	428.2	391.8	7	Mollusca	Gastropoda	Murchisoniina	Emigrant	1	1
8702	Conotomaria	125	65.5	12	125	58.7	22	Mollusca	Gastropoda		Cosmopolitan	5	1
8706	Corsania	65.5	61.7	1	65.5	61.7	1	Mollusca	Gastropoda		Endemic	1	1
8720	Cryptonerita	245	237	1	245	237	3	Mollusca	Gastropoda	Archaeogastropoda	Cosmopolitan	1	1
8730	Cyniscella	48.6	40.4	2	48.6	40.4	2	Mollusca	Gastropoda		Endemic	NA	NA
8736	Delphinulopsis	237	203.6	3	245	203.6	19	Mollusca	Gastropoda	Neritoina	Immigrant	2	2
8742	Dicosmos	245	216.5	5	245	203.6	7	Mollusca	Gastropoda		Emigrant	3	3
8744	Dictyotomaria	374.5	216.5	4	397.5	216.5	25	Mollusca	Gastropoda	Murchisoniina	Cosmopolitan	1	1
8750	Diplozone	411.2	407	5	411.2	407	6	Mollusca	Gastropoda	Murchisoniina	Cosmopolitan	1	1
8755	Discotectus	99.6	70.6	3	150.8	70.6	8	Mollusca	Gastropoda		Immigrant	2	2
8760	Donaldiella	478.6	421.3	5	478.6	421.3	23	Mollusca	Gastropoda	Murchisoniina	Cosmopolitan	4	2
8761	Dongiovannia	407	397.5	1	407	397.5	1	Mollusca	Gastropoda	Euomphalina	Endemic	NA	NA
8767	Ectomaria	450	445.6	1	478.6	318.1	36	Mollusca	Gastropoda	Murchisoniina	Cosmopolitan	NA	NA
8776	Enantiostoma	237	228	1	237	228	1	Mollusca	Gastropoda	Murchisoniina	Endemic	1	1
8778	Endianaulax	167.7	164.7	1	167.7	164.7	1	Mollusca	Gastropoda	Archaeogastropoda	Endemic	1	1
8781	Entomella	65.5	61.7	1	65.5	61.7	1	Mollusca	Gastropoda		Endemic	1	1
8785	Eotomaria	450	445.6	2	478.6	345.3	37	Mollusca	Gastropoda	Murchisoniina	Cosmopolitan	2	1
8794	Eucochlis	348	340	1	391.8	340	13	Mollusca	Gastropoda		Immigrant	1	1
8796	Euconospira	411.2	284.4	2	411.2	260.4	58	Mollusca	Gastropoda	Murchisoniina	Cosmopolitan	1	1
8798	Eucycloscala	228	58.7	21	275.6	58.7	91	Mollusca	Gastropoda		Cosmopolitan	17	3
8799	Eucyclus	199.6	33.9	52	216.5	33.9	67	Mollusca	Gastropoda		Cosmopolitan	34	5
8806	Euryzone	391.8	385.3	9	397.5	374.5	31	Mollusca	Gastropoda	Murchisoniina	Cosmopolitan	1	1
8809	Euzone	228	216.5	1	245	216.5	6	Mollusca	Gastropoda	Murchisoniina	Immigrant	1	1
8830	Glabrocingulum	333	284.4	6	359.2	203.6	214	Mollusca	Gastropoda	Murchisoniina	Cosmopolitan	NA	NA
8831	Globonema	450	426.2	5	457	422.9	30	Mollusca	Gastropoda	Murchisoniina	Cosmopolitan	4	2
8835	Goniasma	303.9	299	1	411.2	251	31	Mollusca	Gastropoda		Cosmopolitan	1	1
8836	Gosseletina	228	216.5	2	340	216.5	20	Mollusca	Gastropoda	Murchisoniina	Immigrant	2	2
8838	Guidonia	189.6	125	5	216.5	125	20	Mollusca	Gastropoda	Archaeogastropoda	Immigrant	5	3
8844	Gyronema	450	428.2	9	478.6	418.7	55	Mollusca	Gastropoda	Murchisoniina	Cosmopolitan	4	1
8849	Hamusina	199.6	93.5	3	216.5	93.5	5	Mollusca	Gastropoda		Cosmopolitan	2	2
8850	Hanaispira	136.4	130	1	136.4	112	8	Mollusca	Gastropoda		Emigrant	NA	NA
8853	Helicacanthus	130	112	3	130	112	3	Mollusca	Gastropoda	Archaeogastropoda	Endemic	2	2
8854	Helicocryptus	112	99.6	1	112	99.6	1	Mollusca	Gastropoda		Endemic	NA	NA
8856	Helicotoma	464	460.9	1	478.6	443.7	48	Mollusca	Gastropoda	Euomphalina	Cosmopolitan	1	1
8859	Hesperiella	391.8	385.3	1	407	268	26	Mollusca	Gastropoda	Murchisoniina	Cosmopolitan	NA	NA
8863	Hologyra	245	237	1	245	237	17	Mollusca	Gastropoda		Cosmopolitan	NA	NA
8871	Hungariella	216.5	203.6	1	216.5	203.6	1	Mollusca	Gastropoda	Neritoina	Endemic	1	1
8899	Kokenella	228	216.5	1	228	203.6	2	Mollusca	Gastropoda	Murchisoniina	Emigrant	1	1
8909	Lancedellia	228	216.5	1	228	216.5	1	Mollusca	Gastropoda	Archaeogastropoda	Endemic	1	1
8911	Laubella	228	216.5	4	228	216.5	4	Mollusca	Gastropoda		Endemic	1	1
8916	Leptomaria	183	61.7	18	183	58.7	36	Mollusca	Gastropoda		Cosmopolitan	8	4
8920	Leptozone	422.9	418.7	4	422.9	418.7	4	Mollusca	Gastropoda	Euomphalina	Endemic	4	1
8926	Liospira	436	407	12	478.6	391.8	184	Mollusca	Gastropoda	Murchisoniina	Cosmopolitan	4	3
8932	Lissochilus	161.2	150.8	3	161.2	112	8	Mollusca	Gastropoda		Emigrant	3	2
8938	Littorinides	391.8	385.3	2	411.2	385.3	3	Mollusca	Gastropoda	Neritoina	Immigrant	NA	NA
8942	Longstaffia	436	422.9	6	443.7	155.7	9	Mollusca	Gastropoda	Murchisoniina	Cosmopolitan	1	1
8943	Lophospira	478.6	426.2	13	478.6	422.9	402	Mollusca	Gastropoda	Murchisoniina	Cosmopolitan	9	2
8945	Loxoplocus	443.7	428.2	2	478.6	407	22	Mollusca	Gastropoda	Murchisoniina	Cosmopolitan	NA	NA
8946	Loxotoma	125	65.5	3	125	65.5	5	Mollusca	Gastropoda		Emigrant	1	1
8950	Luciellina	340	333	1	340	270.6	2	Mollusca	Gastropoda	Murchisoniina	Emigrant	1	1
8963	Marmolatella	359.2	228	5	359.2	203.6	22	Mollusca	Gastropoda	Neritoina	Cosmopolitan	3	2
8966	Megalonoda	112	99.6	1	112	99.6	1	Mollusca	Gastropoda	Archaeogastropoda	Endemic	1	1
8975	Metriomphalus	199.6	150.8	20	199.6	99.6	31	Mollusca	Gastropoda		Cosmopolitan	15	5
8977	Michelia	428.2	421.3	4	453.5	397.5	17	Mollusca	Gastropoda	Murchisoniina	Cosmopolitan	1	1
8982	Microdoma	294.6	284.4	3	359.2	270.6	21	Mollusca	Gastropoda	Euomphalina	Cosmopolitan	NA	NA
8997	Morphotropis	436	421.3	5	436	421.3	5	Mollusca	Gastropoda	Euomphalina	Endemic	3	2
8998	Mourlonia	471.8	333	9	478.6	260.4	76	Mollusca	Gastropoda	Murchisoniina	Cosmopolitan	4	2
9000	Murchisonia	478.6	130	65	488.3	130	211	Mollusca	Gastropoda	Murchisoniina	Cosmopolitan	19	4
9005	Naticopsis	422.9	203.6	37	450	203.6	255	Mollusca	Gastropoda		Cosmopolitan	17	3
9007	Neilsonia	253.8	251	1	348	251	10	Mollusca	Gastropoda	Murchisoniina	Immigrant	1	1
9014	Neritaria	251	216.5	19	251	199.6	71	Mollusca	Gastropoda		Cosmopolitan	8	2
9016	Neritoma	199.6	125	33	265.8	112	44	Mollusca	Gastropoda		Cosmopolitan	26	5
9017	Neritoplica	65.5	61.7	3	164.7	58.7	9	Mollusca	Gastropoda	Archaeogastropoda	Cosmopolitan	1	1
9021	Nododelphinula	130	99.6	4	167.7	65.5	18	Mollusca	Gastropoda		Cosmopolitan	2	1
9031	Nummocalcar	167.7	99.6	10	167.7	99.6	17	Mollusca	Gastropoda	Euomphalina	Cosmopolitan	5	3
9033	Obornella	171.6	155.7	9	171.6	155.7	13	Mollusca	Gastropoda	Archaeogastropoda	Cosmopolitan	9	2
9035	Odontomaria	391.8	385.3	5	397.5	385.3	8	Mollusca	Gastropoda	Murchisoniina	Immigrant	1	1
9042	Omphalonema	407	397.5	1	407	397.5	1	Mollusca	Gastropoda	Euomphalina	Endemic	NA	NA
9043	Oncochilus	171.6	167.7	1	203.6	167.7	2	Mollusca	Gastropoda		Immigrant	1	1
9044	Onkospira	140.2	93.5	6	140.2	65.5	8	Mollusca	Gastropoda		Cosmopolitan	1	1
9051	Orthonychia	436	359.2	13	436	203.6	84	Mollusca	Gastropoda	Cyrtoneritimorpha	Cosmopolitan	2	2
9056	Otostoma	130	61.7	7	171.6	58.7	23	Mollusca	Gastropoda		Cosmopolitan	4	2
9064	Pagodea	436	428.2	1	436	411.2	3	Mollusca	Gastropoda	Euomphalina	Emigrant	NA	NA
9071	Palangaria	125	112	1	125	112	1	Mollusca	Gastropoda	Archaeogastropoda	Endemic	NA	NA
9079	Paraturbo	125	99.6	4	125	99.6	4	Mollusca	Gastropoda	Euomphalina	Endemic	NA	NA
9081	Pareuchelus	65.5	28.4	3	65.5	28.4	4	Mollusca	Gastropoda		Cosmopolitan	2	2
9089	Periaulax	70.6	40.4	3	70.6	40.4	3	Mollusca	Gastropoda	Archaeogastropoda	Endemic	1	1
9096	Petropoma	112	99.6	1	112	99.6	1	Mollusca	Gastropoda		Endemic	NA	NA
9098	Phanerotrema	443.7	426.2	5	443.7	237	30	Mollusca	Gastropoda	Murchisoniina	Cosmopolitan	1	1
9102	Phorculus	48.6	40.4	1	48.6	40.4	1	Mollusca	Gastropoda	Archaeogastropoda	Endemic	NA	NA
9104	Phymatopleura	374.5	359.2	2	374.5	260.4	39	Mollusca	Gastropoda		Emigrant	NA	NA
9106	Pileolus	167.7	99.6	4	167.7	99.6	4	Mollusca	Gastropoda		Endemic	1	1
9110	Plagiothyra	391.8	385.3	10	391.8	374.5	11	Mollusca	Gastropoda	Neritoina	Emigrant	1	1
9112	Planolateralus	65.5	61.7	1	65.5	61.7	1	Mollusca	Gastropoda	Archaeogastropoda	Endemic	1	1
9116	Platybassis	167.7	164.7	1	167.7	164.7	1	Mollusca	Gastropoda	Archaeogastropoda	Endemic	1	1
9117	Platyceras	439	340	49	460.9	260.4	481	Mollusca	Gastropoda	Euomphalina	Cosmopolitan	16	4
9119	Platyconus	422.9	421.3	1	422.9	421.3	1	Mollusca	Gastropoda	Murchisoniina	Endemic	NA	NA
9120	Platyloron	422.9	385.3	4	422.9	385.3	4	Mollusca	Gastropoda	Murchisoniina	Endemic	1	1
9121	Platyschisma	418.7	333	3	418.7	294.6	12	Mollusca	Gastropoda	Euomphalina	Cosmopolitan	NA	NA
9128	Pleurorima	418.7	416	2	418.7	391.8	8	Mollusca	Gastropoda	Murchisoniina	Emigrant	NA	NA
9129	Pleurotomaria	436	33.9	189	436	23.03	282	Mollusca	Gastropoda		Cosmopolitan	61	7
9139	Praenatica	411.2	407	1	411.2	397.5	2	Mollusca	Gastropoda	Euomphalina	Emigrant	NA	NA
9144	Proconulus	171.6	155.7	12	171.6	99.6	25	Mollusca	Gastropoda		Cosmopolitan	9	4
9146	Promourlonia	436	418.7	7	436	418.7	7	Mollusca	Gastropoda	Murchisoniina	Endemic	5	2
9148	Proscutum	65.5	55.8	2	65.5	55.8	2	Mollusca	Gastropoda		Endemic	2	1
9149	Prosolarium	436	422.9	15	436	418.7	20	Mollusca	Gastropoda	Murchisoniina	Emigrant	5	1
9156	Pseudoclanculus	228	216.5	1	228	216.5	1	Mollusca	Gastropoda		Endemic	NA	NA
9160	Pseudoliotina	112	61.7	2	112	61.7	2	Mollusca	Gastropoda	Archaeogastropoda	Endemic	1	1
9165	Pseudorhytidopilus	189.6	150.8	2	189.6	145.5	4	Mollusca	Gastropoda		Cosmopolitan	2	1
9167	Pseudoschizogonium	228	216.5	1	228	216.5	1	Mollusca	Gastropoda	Archaeogastropoda	Endemic	1	1
9169	Pseudotectus	422.9	421.3	1	422.9	421.3	1	Mollusca	Gastropoda	Euomphalina	Endemic	NA	NA
9173	Ptychomphalina	245	237	3	397.5	199.6	20	Mollusca	Gastropoda	Murchisoniina	Cosmopolitan	1	1
9174	Ptychomphalus	340	175.6	19	340	175.6	21	Mollusca	Gastropoda	Murchisoniina	Cosmopolitan	9	3
9186	Pycnotrochus	422.9	416	3	428.2	416	5	Mollusca	Gastropoda	Euomphalina	Immigrant	NA	NA
9187	Pyrgotrochus	171.6	136.4	5	171.6	136.4	6	Mollusca	Gastropoda		Immigrant	1	1
9189	Quadricarina	428.2	385.3	6	428.2	385.3	11	Mollusca	Gastropoda	Murchisoniina	Cosmopolitan	1	1
9196	Rhaphistomella	245	216.5	5	245	203.6	9	Mollusca	Gastropoda	Murchisoniina	Emigrant	2	2
9212	Ruedemannia	450	397.5	6	453.5	345.3	24	Mollusca	Gastropoda	Murchisoniina	Cosmopolitan	1	1
9227	Schizogonium	228	216.5	10	245	216.5	16	Mollusca	Gastropoda		Immigrant	1	1
9242	Shansiella	374.5	308	2	374.5	270.6	46	Mollusca	Gastropoda		Cosmopolitan	1	1
9250	Sisenna	237	175.6	8	245	175.6	26	Mollusca	Gastropoda		Cosmopolitan	8	3
9255	Solarioconulus	228	199.6	2	228	199.6	7	Mollusca	Gastropoda		Emigrant	1	1
9262	Spirocirrus	196.5	189.6	1	196.5	189.6	1	Mollusca	Gastropoda	Archaeogastropoda	Endemic	1	1
9264	Spiroscala	374.5	359.2	1	374.5	268	8	Mollusca	Gastropoda	Murchisoniina	Emigrant	NA	NA
9267	Stegocoelia	374.5	359.2	1	397.5	265.8	36	Mollusca	Gastropoda		Cosmopolitan	NA	NA
9268	Stenoloron	428.2	421.3	2	450	345.3	23	Mollusca	Gastropoda	Murchisoniina	Cosmopolitan	1	1
9274	Straparollina	478.6	471.8	2	478.6	445.6	14	Mollusca	Gastropoda	Murchisoniina	Emigrant	NA	NA
9279	Stuorella	245	203.6	5	245	203.6	5	Mollusca	Gastropoda	Archaeogastropoda	Endemic	3	2
[truncated: 7,360 more rows]
