# Supplementary material for: Regional Environmental Breadth Predicts Geographic Range and Longevity in Fossil Marine Genera
Source: PLoS One. 2011 May 4;6(5):e18946. doi: 10.1371/journal.pone.0018946 (PMC3087726; doi:10.1371/journal.pone.0018946)
Supplement: Appendix S4 — Data file with geologic time scale, total area of marine rocks and per interval raw geographic ranges. (CSV) [file pone.0018946.s016.csv]

interval_name	age_bottom	age_top	total_marine_area_NAm_sq_km
Pliocene	5.332	1.806	1137866.672
Messinian	7.246	5.332	972414.734
Tortonian	11.608	7.246	1001297.393
Serravallian	13.65	11.608	1116678.562
Langhian	15.97	13.65	1083985.043
Burdigalian	20.43	15.97	1221118.7
Aquitanian	23.03	20.43	1206306.906
Chattian	28.4	23.03	1241602.513
Rupelian	33.9	28.4	1321327.669
Priabonian	37.2	33.9	1451607.599
Bartonian	40.4	37.2	1845191.043
Lutetian	48.6	40.4	1950091.908
Ypresian	55.8	48.6	1905099.32
Selandian-Thanetian	61.7	55.8	2168122.101
Danian	65.5	61.7	2117370.623
Maastrichtian	70.6	65.5	3470949.309
Campanian	83.5	70.6	4323548.756
Santonian	85.8	83.5	4601872.958
Coniacian	89.3	85.8	4863732.064
Turonian	93.5	89.3	5248648.553
Cenomanian	99.6	93.5	5671794.164
Albian	112	99.6	6434107.48
Aptian	125	112	4073122.057
Barremian	130	125	2475789.023
Hauterivian	136.4	130	2452991.146
Valanginian	140.2	136.4	2635985.406
Berriasian	145.5	140.2	2293645.897
Tithonian	150.8	145.5	2659045.972
Kimmeridgian	155.7	150.8	2509260.899
Oxfordian	161.2	155.7	3669019.33
Callovian	164.7	161.2	3584930.505
Bathonian	167.7	164.7	3241387.513
Bajocian	171.6	167.7	3088124.114
Aalenian	175.6	171.6	2018143.156
Toarcian	183	175.6	2174514.354
Pliensbachian	189.6	183	1890729.552
Sinemurian	196.5	189.6	1934062.766
Hettangian	199.6	196.5	1094311.049
Norian-Rhaetian	216.5	199.6	2613568.509
Carnian	228	216.5	2853051.865
Ladinian	237	228	2174269.14
Anisian	245	237	1980716.298
Early Triassic	251	245	2811380.918
Lopingian	260.4	251	1906169.659
Guadalupian	270.6	260.4	4502845.307
Leonardian	280	270.6	4809113.263
Wolfcampian	299	280	4022271.641
Virgilian	305	299	3615417.881
Missourian	306.5	305	3894454.499
Desmoinian	308	306.5	5066269.474
Atokan	311.7	308	5039734.28
Morrowan	318.1	311.7	4919443.044
Chesterian	333	318.1	4324138.01
Meramecian	340	333	5569473.486
Osagean	348	340	5825408.674
Kinderhookian	359.2	348	5389594.289
Famennian	374.5	359.2	5717591.42
Frasnian	385.3	374.5	6339276.147
Givetian	391.8	385.3	5634815.894
Eifelian	397.5	391.8	6110773.724
Emsian	407	397.5	4129378.182
Siegenian	411.2	407	3609486.998
Gedinnian	416	411.2	4484840.141
Pridoli	418.7	416	4851854.212
Ludlow	422.9	418.7	6156266.602
Wenlock	428.2	422.9	6732660.032
Telychian	436	428.2	7249694.359
Aeronian	439	436	6051696.235
Rhuddanian	443.7	439	5631566.323
Richmondian-Hirnantian	450	443.7	7981814.437
Edenian-Maysvillian	453.5	450	8557374.121
Rocklandian-Shermanian	459	453.5	7604528.323
Blackriverian	460.9	459	6158765.271
Llandeilo	464	460.9	5606942.465
Llanvirnian	471.8	464	4505671.912
Floian	478.6	471.8	5407563.535
Tremadocian	488.3	478.6	6026610.26
Trempealeauan	492.5	488.3	5662668.584
Franconian	496.8	492.5	5719115.607
Dresbachian	501	496.8	5821184.323
